# Supplementary material for: Host–Botrytis co-transcriptomics reveals finely tuned interactions with closely related legumes
Source: G3 (Bethesda). 2026 May 12;16(7):jkag125. doi: 10.1093/g3journal/jkag125 (PMC13334180; doi:10.1093/g3journal/jkag125)
Supplement: jkag125_Supplementary_Data [file jkag125_supplementary_data.zip]

Archive with 20 entries (20 files):
- Figure_S1_G3-2026-406670.pdf
- Figure_S2_G3-2026-406670.pdf
- Figure_S3_G3-2026-406670.pdf
- Figure_S4_G3-2026-406670.pdf
- Figure_S5_G3-2026-406670.pdf
- Figure_S6_G3-2026-406670.pdf
- Figure_S7_G3-2026-406670.pdf
- Figure_S8_G3-2026-406670.pdf
- Supplemental_Material_G3-2026-406670.docx
- Table_S10_G3-2026-406670.xlsx
- Table_S11_G3-2026-406670.xlsx
- Table_S1_G3-2026-406670.xlsx
- Table_S2_G3-2026-406670.xlsx
- Table_S3_G3-2026-406670.xlsx
- Table_S4_G3-2026-406670.xlsx
- Table_S5_G3-2026-406670.xlsx
- Table_S6_G3-2026-406670.xlsx
- Table_S7_G3-2026-406670.xlsx
- Table_S8_G3-2026-406670.xlsx
- Table_S9_G3-2026-406670.xlsx
