# Supplementary material for: Host–Botrytis co-transcriptomics reveals finely tuned interactions with closely related legumes
Source: G3 (Bethesda). 2026 May 12;16(7):jkag125. doi: 10.1093/g3journal/jkag125 (PMC13334180; doi:10.1093/g3journal/jkag125)
Supplement: jkag125_Supplementary_Data [file jkag125_supplementary_data.zip › Table_S2_G3-2026-406670.xlsx]

## Sheet: RNAseq_summary
Supplementary Table 2. Sequence and mapping information for all RNAseq samples collected in the study.
Host Species	Isolate Name	Sequence Batch	Sample ID	Total Raw Sequences (Million)	Total Trimmed Sequences (Million)	Mapped to host genome (%)	Mapped to Botrytis genome (%)
Cowpea	2004	IT1	I1_1	16.3	15.7	86.41	7.46
Cowpea	01_01_04	IT1	I2_1	6.6	6.4	82.55	5.74
Cowpea	01_01_15	IT1	I3_1	14.6	14	79.63	8.06
Cowpea	01_02_01	IT1	I4_1	11.6	11.2	80.99	8.92
Cowpea	01_02_15	IT1	I5_1	14.4	11.5	63.56	4.79
Cowpea	01_02_16	IT1	I6_1	6.3	6	73.33	7.41
Cowpea	01_02_18	IT1	I7_1	8.7	8.4	83.57	1.58
Cowpea	01_02_20	IT1	I8_1	9.9	9.4	82.72	1.78
Cowpea	01_03_04	IT1	I9_1	15.3	14.2	74.48	12.24
Cowpea	01_03_18	IT1	I10_1	13.6	13.2	84.87	15.75
Cowpea	01_03_19	IT1	I11_1	9.5	9.3	87.56	5.66
Cowpea	01_03_20	IT1	I12_1	10.9	9.8	74.46	4.84
Cowpea	01_03_22	IT1	I13_1	7.6	7.4	87.88	7.9
Cowpea	01_04_01	IT1	I14_1	14.5	13.7	79.87	5.06
Cowpea	01_04_02	IT1	I15_1	14.2	13.8	86.72	1.41
Cowpea	01_04_04	IT1	I16_1	5.9	5.7	70.82	18.97
Cowpea	01_04_12	IT1	I17_1	8.8	8.6	82.39	6.29
Cowpea	01_04_15	IT1	I18_1	5.6	5.4	69.94	10.35
Cowpea	01_04_17	IT1	I19_1	14.2	13.5	81.04	5.03
Cowpea	01_04_20	IT1	I20_1	11.4	11	83.55	1.01
Cowpea	01_04_21	IT1	I21_1	12.8	12.3	84.17	1.11
Cowpea	01_04_25	IT1	I22_1	11.4	10.8	75.48	3.53
Cowpea	01_05_04	IT1	I23_1	10.1	9.7	80.52	11
Cowpea	01_05_11	IT1	I24_1	7.7	7.6	66.11	39.55
Cowpea	01_05_14	IT1	I25_1	17.7	16.8	80.55	11.5
Cowpea	01_05_16	IT1	I26_1	12.6	12.2	82.63	5.99
Cowpea	01_05_17	IT1	I27_1	14.6	14	85.91	8.01
Cowpea	01_05_22	IT1	I28_1	15.6	14.4	78.42	2.45
Cowpea	01_05_24	IT1	I29_1	14.1	13.4	79.09	13.87
Cowpea	02_04_11	IT1	I30_1	17.8	16.7	72.62	19.65
Cowpea	02_04_12	IT1	I31_1	13.3	12.3	70.94	15.14
Cowpea	02_04_14	IT1	I32_1	16.2	15.4	70.99	28.69
Cowpea	94_1	IT1	I33_1	16	12.8	60.34	12.38
Cowpea	94_4	IT1	I34_1	5.1	5	74.07	1.76
Cowpea	Acacia	IT1	I35_1	11.7	11.5	86.9	9.93
Cowpea	Apple404	IT1	I36_1	13.5	13.1	84.65	10.88
Cowpea	Apple517	IT1	I37_1	8.4	8.1	75	3.72
Cowpea	Ausubel	IT1	I38_1	5.9	5.7	75.03	5.3
Cowpea	B05_10	IT1	I39_1	13.2	12.6	75.94	14.09
Cowpea	BMM	IT1	I40_1	9.6	9.3	78.59	9.77
Cowpea	BPA1	IT1	I71_1	15.4	14.1	76.3	1.99
Cowpea	DavisNavel	IT1	I41_1	7.3	7	86.8	3.21
Cowpea	EsparatoFresa	IT1	I42_1	17.4	15.9	78.58	3.95
Cowpea	Fd1	IT1	I43_1	16.8	15.6	82.66	4.78
Cowpea	Fd2	IT1	I44_1	17.2	16.2	79.17	7.79
Cowpea	Fresa525	IT1	I45_1	9.4	8.6	68.34	12.42
Cowpea	FresaSD	IT1	I72_1	17.5	16.4	81.05	7.1
Cowpea	Gallo1	IT1	I46_1	5.4	5	68.46	8.34
Cowpea	Gallo2	IT1	I47_1	15.9	15.6	85.13	1.09
Cowpea	Geranium	IT1	I48_1	9.7	9.5	89.14	2.62
Cowpea	Grape	IT1	I49_1	12.1	11.7	85.08	10.66
Cowpea	KatieTomato	IT1	I50_1	11.9	11.3	79.58	5.06
Cowpea	KernA2	IT1	I51_1	12.3	11.5	62.6	32.71
Cowpea	KernB1	IT1	I52_1	8.9	8.7	84.27	1.49
Cowpea	KernB2	IT1	I53_1	6	5.8	76.16	4.3
Cowpea	KGB1	IT1	I54_1	14.9	13.6	79.16	1.5
Cowpea	KGB2	IT1	I55_1	13.5	12.8	82.21	5.1
Cowpea	MEAP6G	IT1	I56_1	8.6	8	71.19	12.94
Cowpea	Mex03	IT1	I57_1	17	16.2	84.81	2.58
Cowpea	Mock 0HAI	IT1	I73_1	5.1	4.9	92.06	2.59
Cowpea	Mock 48HAI	IT1	I74_1	14.1	13.7	88.68	1.97
Cowpea	Molly	IT1	I58_1	17.1	15.5	75.3	10.79
Cowpea	Navel	IT1	I59_1	11.5	11.3	89.98	7.23
Cowpea	NobleRot	IT1	I60_1	11.9	11.5	84.82	2.61
Cowpea	Peachy	IT1	I61_1	13.3	13	88.28	1.77
Cowpea	Pepper	IT1	I62_1	24.1	23.1	86.58	10.51
Cowpea	PepperSub	IT1	I63_1	16.2	13.8	72.92	2.55
Cowpea	PhiloMenlo	IT1	I64_1	12.7	11.2	71.8	4.18
Cowpea	Rasp	IT1	I65_1	11.9	11	72.43	5.4
Cowpea	Rose	IT1	I66_1	5.9	5.7	77.39	5.52
Cowpea	Supersteak	IT1	I67_1	13.4	12.8	83.54	3.99
Cowpea	Triple3	IT1	I68_1	9.1	8.9	85.59	5.98
Cowpea	Triple7	IT1	I69_1	4.5	4.4	77.52	4.63
Cowpea	UKRazz	IT1	I70_1	9.9	8.3	70.1	1.44
Cowpea	2004	IT2	I1_2	14.1	13.4	81.12	12.78
Cowpea	01_01_04	IT2	I2_2	18.4	17.5	81.46	6.33
Cowpea	01_01_15	IT2	I3_2	9.2	9	69.09	39.52
Cowpea	01_02_01	IT2	I4_2	20.5	19.2	80.74	3.62
Cowpea	01_02_15	IT2	I5_2	12.2	11.6	76.01	21.81
Cowpea	01_02_16	IT2	I6_2	13.9	13.7	81.93	5
Cowpea	01_02_18	IT2	I7_2	13.2	12.7	85.63	2.56
Cowpea	01_02_20	IT2	I8_2	17.9	17	77	9.84
Cowpea	01_03_04	IT2	I9_2	13	12	78.67	6.22
Cowpea	01_03_18	IT2	I10_2	12.6	12.2	78.07	16.35
Cowpea	01_03_19	IT2	I11_2	15.1	14.8	84.16	4.94
Cowpea	01_03_20	IT2	I12_2	12.5	12.2	86.78	7.88
Cowpea	01_03_22	IT2	I13_2	18.3	17.8	83.71	8.64
Cowpea	01_04_01	IT2	I14_2	9.2	9	78.7	18.43
Cowpea	01_04_02	IT2	I15_2	18.3	17.7	82	5.93
Cowpea	01_04_04	IT2	I16_2	16.4	15.4	79.18	8.5
Cowpea	01_04_12	IT2	I17_2	19	18	80.92	7.29
Cowpea	01_04_15	IT2	I18_2	15.4	15	76.98	20.34
Cowpea	01_04_17	IT2	I19_2	15.1	14.6	78.16	12.85
Cowpea	01_04_20	IT2	I20_2	17.5	16.9	83.99	6.06
Cowpea	01_04_21	IT2	I21_2	13.5	12.9	84.49	1.67
Cowpea	01_04_25	IT2	I22_2	10.8	10.7	87.78	13.56
Cowpea	01_05_04	IT2	I23_2	15.4	14.4	72.02	16.39
Cowpea	01_05_11	IT2	I24_2	17	16.3	77.84	11.97
Cowpea	01_05_14	IT2	I25_2	15	14.8	84.97	7.4
Cowpea	01_05_16	IT2	I26_2	9.2	9	75.5	22.65
Cowpea	01_05_17	IT2	I27_2	11.7	11.5	73.53	8.34
Cowpea	01_05_22	IT2	I28_2	8.6	8.4	83.36	7.19
Cowpea	01_05_24	IT2	I29_2	15.5	15	74.69	22.57
Cowpea	02_04_11	IT2	I30_2	10.2	9.9	81.45	17.75
Cowpea	02_04_12	IT2	I31_2	12.6	12.3	84.57	14.26
Cowpea	02_04_14	IT2	I32_2	14.1	13.6	77.03	18.71
Cowpea	94_1	IT2	I33_2	17	16.4	82.74	8.85
Cowpea	94_4	IT2	I34_2	16.5	15.7	84.4	2.32
Cowpea	Acacia	IT2	I35_2	16.2	15.4	78.98	10.06
Cowpea	Apple404	IT2	I36_2	12.6	12.1	82.89	11.55
Cowpea	Apple517	IT2	I37_2	10	9.6	74.32	24.27
Cowpea	Ausubel	IT2	I38_2	13.7	13.3	79.8	16.63
Cowpea	B05_10	IT2	I39_2	15.2	14.8	61.31	39.54
Cowpea	BMM	IT2	I40_2	16.9	16.3	81.53	8.98
Cowpea	BPA1	IT2	I71_2	15	14.5	73.86	22.77
Cowpea	DavisNavel	IT2	I41_2	13	12.5	87.41	1.96
Cowpea	EsparatoFresa	IT2	I42_2	14.6	14.3	82.19	8.31
Cowpea	Fd1	IT2	I43_2	11.8	11.5	78.36	21.77
Cowpea	Fd2	IT2	I44_2	9.6	9.4	84.18	14.93
Cowpea	Fresa525	IT2	I45_2	16.3	15.8	69.73	28.86
Cowpea	FresaSD	IT2	I72_2	13.8	13.3	83.2	11.83
Cowpea	Gallo1	IT2	I46_2	14.5	13.8	73.78	25.98
Cowpea	Gallo2	IT2	I47_2	13.2	12.6	86.13	3.96
Cowpea	Geranium	IT2	I48_2	15	14.4	83.17	10.62
Cowpea	Grape	IT2	I49_2	14.3	13.6	83.88	6.38
Cowpea	KatieTomato	IT2	I50_2	14.9	14.1	77.69	9.1
Cowpea	KernA2	IT2	I51_2	15.8	15.2	77.3	13.96
Cowpea	KernB1	IT2	I52_2	16.1	15.4	78.88	10.38
Cowpea	KernB2	IT2	I53_2	8.5	8.4	84.65	11.34
Cowpea	KGB1	IT2	I54_2	16.9	16.3	83.28	6.06
Cowpea	KGB2	IT2	I55_2	14.3	13.5	73.37	21.6
Cowpea	MEAP6G	IT2	I56_2	15	14.1	80.91	5.68
Cowpea	Mex03	IT2	I57_2	17.4	16.6	81.84	6.74
Cowpea	Mock 0HAI	IT2	I73_2	15.2	14.4	84.17	1.08
Cowpea	Mock 48HAI	IT2	I74_2	15.1	14.4	85.08	1.29
Cowpea	Molly	IT2	I58_2	16.5	15.6	85.44	3.37
Cowpea	Navel	IT2	I59_2	8.6	8.5	83.26	7.23
Cowpea	NobleRot	IT2	I60_2	16.2	15.6	81	9.13
Cowpea	Peachy	IT2	I61_2	14.4	14	83.29	5.9
Cowpea	Pepper	IT2	I62_2	13.1	12.6	84.82	10.25
Cowpea	PepperSub	IT2	I63_2	18.3	17.4	80.73	4
Cowpea	PhiloMenlo	IT2	I64_2	18.1	17.5	79.48	6.76
Cowpea	Rasp	IT2	I65_2	8.8	8.7	82.27	11.09
Cowpea	Rose	IT2	I66_2	14.6	14	78.89	13.17
Cowpea	Supersteak	IT2	I67_2	10.3	10.1	81.03	7.06
Cowpea	Triple3	IT2	I68_2	16.7	16.1	71.04	28.41
Cowpea	Triple7	IT2	I69_2	18.1	17.5	82.58	7.63
Cowpea	2004	IT3	I1_3	11.1	10.7	79.92	7.78
Cowpea	01_01_04	IT3	I2_3	14.1	13.3	77.73	5.94
Cowpea	01_01_15	IT3	I3_3	14.1	13.1	72.44	10.02
Cowpea	01_02_01	IT3	I4_3	11.5	11	79.62	8.66
Cowpea	01_02_15	IT3	I5_4	22.3	20.4	71	7.16
Cowpea	01_02_16	IT3	I6_3	14.3	12.7	66.53	7.72
Cowpea	01_02_18	IT3	I7_3	10.7	10.2	79.99	1.69
Cowpea	01_02_20	IT3	I8_3	14.5	13.1	71.27	7.02
Cowpea	01_03_04	IT3	I9_3	12.9	12.3	70.41	21.91
Cowpea	01_03_18	IT3	I10_3	17.3	14.4	61.46	13.08
Cowpea	01_03_19	IT3	I11_3	10.4	10	83.6	4.29
Cowpea	01_03_20	IT3	I12_3	9.6	9.1	77.63	5.02
Cowpea	01_03_22	IT3	I13_3	12.5	11.5	75.62	2.85
Cowpea	01_04_01	IT3	I14_3	12.6	11.8	74.26	9.83
Cowpea	01_04_02	IT3	I15_3	17.9	16.8	75.28	5.46
Cowpea	01_04_04	IT3	I16_3	13.5	12.3	75.19	4.03
Cowpea	01_04_12	IT3	I17_3	9.7	9.4	80.58	5.03
Cowpea	01_04_15	IT3	I18_3	13.7	12.1	67.9	8.04
Cowpea	01_04_17	IT3	I19_3	16.4	15.2	75.51	5.75
Cowpea	01_04_20	IT3	I20_3	12.2	11.6	77.47	6.32
Cowpea	01_04_21	IT3	I21_3	4	3.9	81.8	1.78
Cowpea	01_04_25	IT3	I22_3	13.2	12.6	78.21	5.44
Cowpea	01_05_04	IT3	I23_3	11.2	10.8	76.82	9.44
Cowpea	01_05_11	IT3	I24_3	14.3	13.3	74.73	6.07
Cowpea	01_05_14	IT3	I25_3	9.8	9.3	75.37	19.42
Cowpea	01_05_16	IT3	I26_3	13	12.3	74.74	9.39
Cowpea	01_05_17	IT3	I27_3	12.9	12.2	77.93	3.74
Cowpea	01_05_22	IT3	I28_3	13.6	12.4	76.51	6.24
Cowpea	01_05_24	IT3	I29_3	13.8	12.8	74.79	6.84
Cowpea	02_04_11	IT3	I30_3	12.4	11.8	73.12	16.6
Cowpea	02_04_12	IT3	I31_3	6.7	6.6	83	10.52
Cowpea	02_04_14	IT3	I32_3	11.2	10.5	66.34	21.63
Cowpea	94_1	IT3	I33_3	14.4	13.5	74.86	8.45
Cowpea	94_4	IT3	I34_3	11.1	10.2	75.54	1.47
Cowpea	Acacia	IT3	I35_3	9.4	9.1	77.23	14.47
Cowpea	Apple404	IT3	I36_3	15.5	14.4	70.45	16.1
Cowpea	Apple517	IT3	I37_3	13.1	12.3	59.71	31.45
Cowpea	Ausubel	IT3	I38_3	14.7	13.8	72.98	10.22
Cowpea	B05_10	IT3	I39_3	15.2	14.2	63.18	22.77
Cowpea	BMM	IT3	I40_3	13.1	12.2	76.08	4.8
Cowpea	BPA1	IT3	I71_3	9.2	8.9	80.97	5.2
Cowpea	DavisNavel	IT3	I41_3	13.9	12.8	75.78	3.12
Cowpea	EsparatoFresa	IT3	I42_3	14.5	13.5	72.82	10.07
Cowpea	Fd1	IT3	I43_4	12.2	11.3	69.67	13.82
Cowpea	Fd2	IT3	I44_3	10.6	10	73.94	8.28
Cowpea	Fresa525	IT3	I45_3	12.2	11.6	65.78	26.71
Cowpea	FresaSD	IT3	I72_3	14.9	13.7	76.23	3.89
Cowpea	Gallo1	IT3	I46_3	8.5	8.2	78.86	2.21
Cowpea	Gallo2	IT3	I47_5	14.2	12.9	78.79	1.56
Cowpea	Geranium	IT3	I48_3	15.5	14.5	68.52	18.51
Cowpea	Grape	IT3	I49_4	14.8	14	76.56	7.65
Cowpea	KatieTomato	IT3	I50_3	12.4	11.7	77.4	4.61
Cowpea	KernA2	IT3	I51_3	13	12.3	76.9	3.7
Cowpea	KernB1	IT3	I52_3	10.8	10.5	65.25	30.7
Cowpea	KernB2	IT3	I53_3	11.7	11.1	76	9.14
Cowpea	KGB1	IT3	I54_3	12.2	11.5	77.66	5.61
Cowpea	KGB2	IT3	I55_3	13.5	12.8	65.78	27.46
Cowpea	MEAP6G	IT3	I56_3	13.8	13	73.44	12.62
Cowpea	Mex03	IT3	I57_3	11.2	10.3	76.44	6.76
Cowpea	Mock 0HAI	IT3	I73_3	11.9	11.2	80.03	1.11
Cowpea	Mock 48HAI	IT3	I74_3	11.3	10.6	76.97	1.2
Cowpea	Molly	IT3	I58_3	12.7	12	79.13	4.34
Cowpea	Navel	IT3	I59_4	12.2	11.6	80.93	5.13
Cowpea	NobleRot	IT3	I60_3	8	7.8	79.28	7.5
Cowpea	Peachy	IT3	I61_3	11.3	10.8	73.43	14.3
Cowpea	Pepper	IT3	I62_3	12.2	11.3	75.06	4.83
Cowpea	PepperSub	IT3	I63_3	10.9	10.5	79.55	6.72
Cowpea	PhiloMenlo	IT3	I64_3	14.5	13.5	70.24	6.65
Cowpea	Rasp	IT3	I65_3	14.9	13.9	72.49	11.02
Cowpea	Rose	IT3	I66_3	13.2	12.2	72.73	9.07
Cowpea	Supersteak	IT3	I67_3	9.1	8.6	81.5	7.01
Cowpea	Triple3	IT3	I68_3	11.9	10.7	68.94	7.8
Cowpea	Triple7	IT3	I69_3	9.2	8.9	79.11	4.32
Cowpea	UKRazz	IT3	I70_3	10.7	10.4	79.52	7.8
Cowpea	UKRazz	IT3	I70_2	12.7	11.6	72.15	4.98
Common Bean	2004	UCC1	U1_1	6.9	5.3	63	6.3
Common Bean	01_01_04	UCC1	U2_1	17.7	14.4	70.9	4.3
Common Bean	01_01_15	UCC1	U3_1	8.1	7.3	74.95	16.75
Common Bean	01_02_01	UCC1	U4_1	13.9	11.8	72.86	6.73
Common Bean	01_02_15	UCC1	U5_1	7.7	6.5	65.57	22.79
Common Bean	01_02_16	UCC1	U6_1	12.7	10.9	68.21	9.54
Common Bean	01_02_18	UCC1	U7_1	7.5	6.3	73.54	6.79
Common Bean	01_02_20	UCC1	U8_1	10.4	9	70.69	13.04
Common Bean	01_03_04	UCC1	U9_1	8.3	6.2	66.36	6.2
Common Bean	01_03_18	UCC1	U10_1	11.5	10	77.55	5.63
Common Bean	01_03_19	UCC1	U11_1	10.6	8.9	67.98	1.4
Common Bean	01_03_20	UCC1	U12_1	7.4	5.7	64.85	6.1
Common Bean	01_03_22	UCC1	U13_1	5	3.7	62.53	4.46
Common Bean	01_04_01	UCC1	U14_1	10.6	9.3	76.58	8.97
Common Bean	01_04_02	UCC1	U15_1	10.2	8.9	77.44	3.58
Common Bean	01_04_04	UCC1	U16_1	2.5	2	66.84	8.94
Common Bean	01_04_12	UCC1	U17_1	13.2	9.7	62.19	4.21
Common Bean	01_04_15	UCC1	U18_1	16	13.4	69.15	8.95
Common Bean	01_04_17	UCC1	U19_1	16.1	13.4	70.29	8.07
Common Bean	01_04_20	UCC1	U20_1	13.5	12.1	75.86	9.35
Common Bean	01_04_21	UCC1	U21_1	11.5	9.5	73.02	1.09
Common Bean	01_04_25	UCC1	U22_1	13	11	70.48	10.44
Common Bean	01_05_04	UCC1	U23_1	7.6	6.7	71.7	18.49
Common Bean	01_05_11	UCC1	U24_1	10.5	9	72.22	10.24
Common Bean	01_05_14	UCC1	U25_1	11.5	9.7	72.53	5.42
Common Bean	01_05_16	UCC1	U26_1	10.3	9.2	78.46	14.18
Common Bean	01_05_17	UCC1	U27_1	14.6	12.2	68.9	3.82
Common Bean	01_05_22	UCC1	U28_1	11	9.1	71.56	11.79
Common Bean	01_05_24	UCC1	U29_1	6.3	5.3	66.58	12.18
Common Bean	02_04_11	UCC1	U30_1	12.6	11.1	71.45	20.32
Common Bean	02_04_12	UCC1	U31_1	11.1	9.8	70.18	17.26
Common Bean	02_04_14	UCC1	U32_1	10.7	9.3	64.21	25.62
Common Bean	94_1	UCC1	U33_1	4.9	4.1	67.59	5.13
Common Bean	94_4	UCC1	U34_1	9.4	8.1	77.58	1.37
Common Bean	Acacia	UCC1	U35_1	10.7	9.2	69.34	15.5
Common Bean	Apple404	UCC1	U36_1	8.3	7	74.32	6.74
Common Bean	Apple517	UCC1	U37_1	8.6	6.6	62.13	10.15
Common Bean	Ausubel	UCC1	U38_1	10.1	9	79.03	5.04
Common Bean	B05_10	UCC1	U39_1	11	9.4	71.3	14.39
Common Bean	BMM	UCC1	U40_1	4	3.1	65.11	9.07
Common Bean	BPA1	UCC1	U71_1	10	9.3	82.3	5.87
Common Bean	DavisNavel	UCC1	U41_1	12.4	10.5	73.38	3.67
Common Bean	EsparatoFresa	UCC1	U42_1	7	5.7	68.74	8.45
Common Bean	Fd1	UCC1	U43_1	12.1	10.6	72.68	8.76
Common Bean	Fd2	UCC1	U44_1	7	6.1	79.13	1.84
Common Bean	Fresa525	UCC1	U45_1	6.6	5	71.67	1.5
Common Bean	FresaSD	UCC1	U72_1	6.1	4.3	64.38	1.41
Common Bean	Gallo1	UCC1	U46_1	12.4	10.3	73.97	4.81
Common Bean	Gallo2	UCC1	U47_2	9.9	7.3	62.59	1.61
Common Bean	Geranium	UCC1	U48_1	7.2	6.2	79.68	8.69
Common Bean	Grape	UCC1	U49_1	11.2	9.8	69.53	26.42
Common Bean	KatieTomato	UCC1	U50_1	13.9	11.9	68.7	7.34
Common Bean	KernA2	UCC1	U51_1	13.4	11.6	62.59	28
Common Bean	KernB1	UCC1	U52_1	13.1	10.5	61.3	13.18
Common Bean	KernB2	UCC1	U53_1	11.2	9.2	71.04	5.96
Common Bean	KGB1	UCC1	U54_1	10.6	9.2	77.15	4.87
Common Bean	KGB2	UCC1	U55_1	11.5	9.3	69.72	11.89
Common Bean	MEAP6G	UCC1	U56_1	5.6	4.2	64.31	2.65
Common Bean	Mex03	UCC1	U57_1	7.2	6.4	72.41	17.9
Common Bean	Mock 0HAI	UCC1	U73_1	15.9	13.4	77	1.05
Common Bean	Mock 48HAI	UCC1	U74_1	10	8.3	75.39	1.28
Common Bean	Molly	UCC1	U58_1	8.1	7.1	76.32	9.18
Common Bean	Navel	UCC1	U59_1	6.5	4.8	63.82	6.53
Common Bean	NobleRot	UCC1	U60_1	12.7	11.3	71.27	9.55
Common Bean	Peachy	UCC1	U61_1	12.8	10.1	67.35	7.35
Common Bean	Pepper	UCC1	U62_1	11.6	9.9	73.3	8.32
Common Bean	PepperSub	UCC1	U63_1	8.3	6.4	60.17	16.63
Common Bean	PhiloMenlo	UCC1	U64_1	4.6	3.7	65.7	9.78
Common Bean	Rasp	UCC1	U65_2	10.8	8	60.21	5.86
Common Bean	Rose	UCC1	U66_1	6.3	5.4	69.51	19.36
Common Bean	Supersteak	UCC1	U67_1	13.6	10.9	69.74	12.11
Common Bean	Triple3	UCC1	U68_1	16.6	12.8	63.11	7.64
Common Bean	Triple7	UCC1	U69_1	12.1	10.6	77.08	3.08
Common Bean	UKRazz	UCC1	U70_1	7.9	7.3	86.69	3.84
Common Bean	2004	UCC2	U1_2	15.4	15	83.03	10.49
Common Bean	01_01_04	UCC2	U2_2	11.6	11.5	84.76	12.02
Common Bean	01_01_15	UCC2	U3_2	14.4	14.2	82.39	17.46
Common Bean	01_02_01	UCC2	U4_3	14.8	14.6	85.6	5.77
Common Bean	01_02_15	UCC2	U5_2	14	13.7	86.97	4.53
Common Bean	01_02_16	UCC2	U6_2	22.5	22.1	85.12	7.63
Common Bean	01_02_18	UCC2	U7_2	9	8.8	83.06	8.7
Common Bean	01_02_20	UCC2	U8_2	9.8	9.6	83.38	10.38
Common Bean	01_03_04	UCC2	U9_2	15	14.7	77.26	25.32
Common Bean	01_03_18	UCC2	U10_2	14.9	14.7	83.97	5.71
Common Bean	01_03_19	UCC2	U11_2	0.2	0.1	52.88	5.24
Common Bean	01_03_20	UCC2	U12_2	1.5	1.4	82.58	13.7
Common Bean	01_03_22	UCC2	U13_2	10.7	10.5	84.64	10.28
Common Bean	01_04_01	UCC2	U14_2	13.3	13.1	88.04	8.24
Common Bean	01_04_02	UCC2	U15_3	12.5	12.3	81.26	11.33
Common Bean	01_04_04	UCC2	U16_2	9	8.9	81.3	14.85
Common Bean	01_04_12	UCC2	U17_2	7.7	7.6	82.07	10.89
Common Bean	01_04_15	UCC2	U18_2	12	11.9	85.13	8.69
Common Bean	01_04_17	UCC2	U19_2	7	6.8	81.87	16.76
Common Bean	01_04_20	UCC2	U20_2	11.1	11	82.84	12.9
Common Bean	01_04_21	UCC2	U21_2	12.4	12.2	88	1.28
Common Bean	01_04_25	UCC2	U22_2	11.9	11.6	84.64	11.19
Common Bean	01_05_04	UCC2	U23_2	13.1	12.8	79.18	19.85
Common Bean	01_05_11	UCC2	U24_2	11.8	11.7	80.7	19.83
Common Bean	01_05_14	UCC2	U25_3	7.9	7.8	84.78	9.49
Common Bean	01_05_16	UCC2	U26_2	17.9	17.6	83.11	12.79
Common Bean	01_05_17	UCC2	U27_2	11.5	11.3	76.92	5.98
Common Bean	01_05_22	UCC2	U28_2	15.5	15.3	81.16	12.73
Common Bean	01_05_24	UCC2	U29_2	13.2	13.1	78.08	17.04
Common Bean	02_04_11	UCC2	U30_2	10.5	10.3	85.17	8.82
Common Bean	02_04_12	UCC2	U31_2	12.6	12.4	79	13.6
Common Bean	02_04_14	UCC2	U32_2	11	10.8	80.99	26.12
Common Bean	94_1	UCC2	U33_2	12.3	12.2	84.51	14.41
Common Bean	94_4	UCC2	U34_3	12.7	12.5	87.71	2.23
Common Bean	Acacia	UCC2	U35_2	12.8	12.6	81.7	18.39
Common Bean	Apple404	UCC2	U36_2	8.6	8.2	81.61	8.91
Common Bean	Apple517	UCC2	U37_3	10	9.9	78.66	27
Common Bean	Ausubel	UCC2	U38_2	14.7	14.5	84.8	7.44
Common Bean	B05_10	UCC2	U39_2	18.3	18.1	84.3	14.15
Common Bean	BMM	UCC2	U40_2	12.3	12.1	81.71	17.61
Common Bean	BPA1	UCC2	U71_2	8.8	8.6	84.22	11.5
Common Bean	DavisNavel	UCC2	U41_2	18.4	18.2	85.85	9.77
Common Bean	EsparatoFresa	UCC2	U42_2	15.6	15.4	85.21	10.69
Common Bean	Fd1	UCC2	U43_5	17.4	17.1	88.76	6.74
Common Bean	Fd2	UCC2	U44_2	14.6	13.8	88.26	2.37
Common Bean	Fresa525	UCC2	U45_2	12.1	12	89.85	1.5
Common Bean	FresaSD	UCC2	U72_2	9.1	8.9	85.38	1.45
Common Bean	Gallo1	UCC2	U46_2	15.1	14.8	83.37	15.83
Common Bean	Gallo2	UCC2	U47_3	13.9	13.8	85.45	2.82
Common Bean	Geranium	UCC2	U48_4	15.4	15.1	86.01	7.57
Common Bean	Grape	UCC2	U49_3	10.1	9.9	79.2	13.76
Common Bean	KatieTomato	UCC2	U50_2	15.7	15.4	67.69	15.93
Common Bean	KernA2	UCC2	U51_2	9.8	9.6	80.17	16.62
Common Bean	KernB1	UCC2	U52_2	5	4.9	79.03	20.95
Common Bean	KernB2	UCC2	U53_2	13.4	13.1	85.86	4.31
Common Bean	KGB1	UCC2	U54_2	1.3	0.4	58.2	5.78
Common Bean	KGB2	UCC2	U55_2	11.1	10.9	82.62	18.28
Common Bean	MEAP6G	UCC2	U56_2	10.8	10.6	82.49	13.41
Common Bean	Mex03	UCC2	U57_2	0.1	0.1	49.48	3.96
Common Bean	Mock 0HAI	UCC2	U73_2	15.6	15.4	88.09	1.16
Common Bean	Mock 48HAI	UCC2	U74_2	14.1	13.8	87.5	1.48
Common Bean	Molly	UCC2	U58_2	15.5	15.2	83.42	3.13
Common Bean	Navel	UCC2	U59_2	9.1	8.9	83.28	10.37
Common Bean	NobleRot	UCC2	U60_2	21.6	21.4	86.79	7.34
Common Bean	Peachy	UCC2	U61_3	11.1	11	87.67	8.62
Common Bean	Pepper	UCC2	U62_2	12.3	12.1	85.86	8.12
Common Bean	PepperSub	UCC2	U63_2	9.8	9.6	81.15	19.34
Common Bean	PhiloMenlo	UCC2	U64_2	0	0	76.16	5.51
Common Bean	Rasp	UCC2	U65_3	7.5	7.3	80.82	9.71
Common Bean	Rose	UCC2	U66_2	9.1	9	79.6	20.37
Common Bean	Supersteak	UCC2	U67_2	14.4	14.3	82.28	22.52
Common Bean	Triple3	UCC2	U68_2	16.9	16.5	85.3	13.2
Common Bean	Triple7	UCC2	U69_2	11.6	11.4	85.83	5.68
Common Bean	UKRazz	UCC2	U70_2	19	18.6	84.5	2.3
Common Bean	2004	UCC3	U1_3	8.7	8.5	82.42	12.75
Common Bean	01_01_04	UCC3	U2_3	7.5	7.5	90.22	5.48
Common Bean	01_01_15	UCC3	U3_3	9.9	9.7	74.34	25.63
Common Bean	01_02_01	UCC3	U4_4	10.9	10.6	68.91	33.92
Common Bean	01_02_15	UCC3	U5_3	10.2	10.1	79.14	31.78
Common Bean	01_02_16	UCC3	U6_3	10.8	10.6	86.4	4.4
Common Bean	01_02_18	UCC3	U7_3	10.6	10.4	88.17	6.04
Common Bean	01_02_20	UCC3	U8_3	12.4	12.1	86.71	6.44
Common Bean	01_03_04	UCC3	U9_3	9.3	9	83.83	11.14
Common Bean	01_03_18	UCC3	U10_3	10.1	10	85.3	6.56
Common Bean	01_03_19	UCC3	U11_3	13	12.7	88.72	1.46
Common Bean	01_03_20	UCC3	U12_4	13	12.7	81.73	13.34
Common Bean	01_03_22	UCC3	U13_3	10.9	10.7	82	14.34
Common Bean	01_04_01	UCC3	U14_3	9.2	9	84.94	20.51
Common Bean	01_04_02	UCC3	U15_4	9.6	9.4	83.68	12.68
Common Bean	01_04_04	UCC3	U16_3	8.9	8.8	81.1	23.57
Common Bean	01_04_12	UCC3	U17_3	9.6	9.3	81.09	14.44
Common Bean	01_04_15	UCC3	U18_3	17.5	17.2	83.37	16.56
Common Bean	01_04_17	UCC3	U19_3	9.3	9.2	85.53	19.96
Common Bean	01_04_20	UCC3	U20_3	11.8	11.6	86.09	10.42
Common Bean	01_04_21	UCC3	U21_3	11	10.7	89.85	1.2
Common Bean	01_04_25	UCC3	U22_3	7.2	7.1	85.42	10.46
Common Bean	01_05_04	UCC3	U23_3	10.6	10.4	78.46	20.97
Common Bean	01_05_11	UCC3	U24_4	11.2	11	83.17	12.68
Common Bean	01_05_14	UCC3	U25_4	10.5	10.3	77.28	28.37
Common Bean	01_05_16	UCC3	U26_3	11.2	11	87.86	2.26
Common Bean	01_05_17	UCC3	U27_3	8.6	8.4	66.05	9.95
Common Bean	01_05_22	UCC3	U28_3	11.2	10.9	86.47	9.36
Common Bean	01_05_24	UCC3	U29_3	11.9	11.7	77.84	31.07
Common Bean	02_04_11	UCC3	U30_3	10.8	10.6	77.04	26.38
Common Bean	02_04_12	UCC3	U31_3	7.7	7.6	79.47	16.51
Common Bean	02_04_14	UCC3	U32_3	11.8	11.6	84.56	13.33
Common Bean	94_1	UCC3	U33_3	8.9	8.8	83.14	12.53
Common Bean	94_4	UCC3	U34_4	6.9	6.8	85.9	14.28
Common Bean	Acacia	UCC3	U35_3	13.3	13	83.14	13.09
Common Bean	Apple404	UCC3	U36_3	11.2	11	82.33	13.07
Common Bean	Apple517	UCC3	U37_4	9.4	9.2	79.33	26.85
Common Bean	Ausubel	UCC3	U38_3	8.5	8.3	80.14	24.52
Common Bean	B05_10	UCC3	U39_4	10.5	10.1	82.33	17.13
Common Bean	BMM	UCC3	U40_3	6.4	6.3	82.07	16.14
Common Bean	BPA1	UCC3	U71_4	13.5	13.2	81.97	17.25
Common Bean	DavisNavel	UCC3	U41_3	11.2	11	87.45	5.05
Common Bean	EsparatoFresa	UCC3	U42_3	10.8	10.5	80.09	16.12
Common Bean	Fd1	UCC3	U43_4	6.6	6.4	78.79	25.64
Common Bean	Fd2	UCC3	U44_3	8.7	8.5	87.29	1.41
Common Bean	Fresa525	UCC3	U45_3	7.3	7.3	83.29	12.52
Common Bean	FresaSD	UCC3	U72_3	5.9	5.8	89.09	1.69
Common Bean	Gallo1	UCC3	U46_3	9.7	9.5	83.17	14.25
Common Bean	Gallo2	UCC3	U47_4	8.7	8.4	85.09	3.42
Common Bean	Geranium	UCC3	U48_3	9	8.8	82.99	16.48
Common Bean	Grape	UCC3	U49_4	8.7	8.6	84.7	16.36
Common Bean	KatieTomato	UCC3	U50_3	9.2	9.1	70.76	13.43
Common Bean	KernA2	UCC3	U51_3	10.4	10.2	74.52	23.7
Common Bean	KernB1	UCC3	U52_3	14	13.7	66.32	13.85
Common Bean	KernB2	UCC3	U53_3	9	8.8	81.66	14.22
Common Bean	KGB1	UCC3	U54_3	12.5	12.2	85	9.65
Common Bean	KGB2	UCC3	U55_3	9.2	9.1	82.49	16.99
Common Bean	MEAP6G	UCC3	U56_3	12.1	11.8	78.06	25.35
Common Bean	Mex03	UCC3	U57_4	12	11.8	87.74	10.94
Common Bean	Mock 0HAI	UCC3	U73_3	12	11.7	89.1	0.97
Common Bean	Mock 48HAI	UCC3	U74_3	4.8	4.7	88.13	1.58
Common Bean	Molly	UCC3	U58_3	10.6	10.4	79.36	19.48
Common Bean	Navel	UCC3	U59_3	10.5	10.3	85.67	10.11
Common Bean	NobleRot	UCC3	U60_3	9.7	9.5	85.28	10.32
Common Bean	Peachy	UCC3	U61_4	13	12.8	82.64	15.74
Common Bean	Pepper	UCC3	U62_3	10.4	10.2	81.54	17.93
Common Bean	PepperSub	UCC3	U63_3	11.1	10.9	83.96	12.65
Common Bean	PhiloMenlo	UCC3	U64_3	12.1	11.9	77.46	16.04
Common Bean	Rasp	UCC3	U65_4	7.5	7.3	81.96	18.78
Common Bean	Rose	UCC3	U66_3	17	16.8	79.86	21.92
Common Bean	Supersteak	UCC3	U67_3	9.7	9.5	78.31	11.48
Common Bean	Triple3	UCC3	U68_3	4.7	4.6	85.65	13.28
Common Bean	Triple7	UCC3	U69_4	14.3	14	84.54	12.13
Common Bean	UKRazz	UCC3	U70_3	7.3	7.2	83.02	1.77
			Means:	11.8556	11.1696	78.1322	10.4729
