# Supplementary material for: Host–Botrytis co-transcriptomics reveals finely tuned interactions with closely related legumes
Source: G3 (Bethesda). 2026 May 12;16(7):jkag125. doi: 10.1093/g3journal/jkag125 (PMC13334180; doi:10.1093/g3journal/jkag125)
Supplement: jkag125_Supplementary_Data [file jkag125_supplementary_data.zip › Table_S4_G3-2026-406670.xlsx]

## Sheet: Supplementary_Table_BcinDEGs
Supplementary Table 4. Differential expression analysis of all Botrytis cinerea genes across 2 host legume species (Phaseolus vulgaris and Vigna unguiculata).
Gene ID	Gene Name	Gene Description	Differential Expression	log2FC	Negative Log10 P Value
Bcin01g00010	Bcboa1	NmrA-like family	Not Significant	-0.233612	0.382704
Bcin01g00020	Bcboa2	Pyridine nucleotide-disulphide oxidoreductase	Not Significant	-0.87308	3.80318
Bcin01g00030	Bcboa3	Cytochrome P450	Not Significant	-0.082645	0.110452
Bcin01g00040	Bcboa4	Cytochrome P450	Not Significant	0.016643	0.0306625
Bcin01g00050	Bcboa5	Alcohol dehydrogenase GroES-like domain	Not Significant	-0.103973	0.0590849
Bcin01g00060	Bcboa6	Beta-ketoacyl synthase, N-terminal domain;Acyl transferase domain;Beta-ketoacyl synthase, C-terminal domain;Methyltransferase domain;KR domain;Polyketide synthase dehydratase	Not Significant	-0.290652	1.01346
Bcin01g00070	Bcboa7	Cytochrome P450	Not Significant	-0.0307516	0.0422217
Bcin01g00080	Bcboa8	FAD binding domain	Not Significant	-0.0405464	0.0752308
Bcin01g00090	Bcboa9	Zinc-binding dehydrogenase;Beta-ketoacyl synthase, N-terminal domain;Acyl transferase domain;Beta-ketoacyl synthase, C-terminal domain;Alcohol dehydrogenase GroES-like domain;KR domain;Polyketide synthase dehydratase	Not Significant	-0.55406	3.16542
Bcin01g00110	Bcboa11	Transferase family	Not Significant	-0.088753	0.492387
Bcin01g00120	Bcboa12	N/A	Not Significant	-0.222108	0.404407
Bcin01g00130	Bcboa13	Fungal Zn(2)-Cys(6) binuclear cluster domain	Common Bean Upregulated	4.56231	7.15072
Bcin01g00140	Bcboa15	Fungal specific transcription factor domain	Not Significant	-0.340977	2.51019
Bcin01g00160	Bcboa17	short chain dehydrogenase	Not Significant	-0.387867	0.762148
Bcin01g00170	N/A	Amino acid permease	Not Significant	0.387222	2.26037
Bcin01g00180	N/A	ABC transporter;ABC transporter transmembrane region	Not Significant	0.0743021	0.499879
Bcin01g00190	Bcmho1	Memo-like protein	Not Significant	0.663993	18.3911
Bcin01g00200	N/A	Amidohydrolase family	Not Significant	0.240002	3.63125
Bcin01g00210	Bcilv1	Pyridoxal-phosphate dependent enzyme;C-terminal regulatory domain of Threonine dehydratase	Not Significant	-0.215241	2.77254
Bcin01g00220	Bcrcf1	Hypoxia induced protein conserved region	Not Significant	0.126135	0.28661
Bcin01g00230	Bcrtc5	TLD;Domain of unknown function	Not Significant	0.138839	1.47202
Bcin01g00240	N/A	Heterokaryon incompatibility protein (HET)	Not Significant	-0.22728	0.284388
Bcin01g00250	N/A	N/A	Not Significant	-0.297403	1.77152
Bcin01g00260	N/A	FAD binding domain;FAD linked oxidases, C-terminal domain	Not Significant	-0.104292	0.464435
Bcin01g00280	N/A	Response regulator receiver domain;His Kinase A (phospho-acceptor) domain;Histidine kinase-, DNA gyrase B-, and HSP90-like ATPase	Not Significant	-0.0801326	1.63669
Bcin01g00290	N/A	Zinc-binding dehydrogenase;Alcohol dehydrogenase GroES-like domain	Not Significant	-0.904357	0.808177
Bcin01g00310	N/A	Ankyrin repeats (3 copies)	Not Significant	-0.988341	1.76884
Bcin01g00320	N/A	N/A	Not Significant	-0.339322	0.84858
Bcin01g00330	Bcpsy2	Component of IIS longevity pathway SMK-1	Not Significant	-0.0174863	0.259863
Bcin01g00340	Bcalg5	Glycosyl transferase family 2	Not Significant	0.0956778	0.384362
Bcin01g00350	N/A	Fatty acid hydroxylase superfamily	Not Significant	0.348886	12.8475
Bcin01g00360	Bcerg1	FAD dependent oxidoreductase;Squalene epoxidase	Not Significant	0.226575	3.72236
Bcin01g00370	Bcpfy1	Profilin	Not Significant	0.0641511	0.115334
Bcin01g00380	N/A	N/A	Not Significant	0.522933	4.89552
Bcin01g00390	Bcypt10	Ras family	Not Significant	0.0497434	0.396615
Bcin01g00400	Bccyb2	Cytochrome b5-like Heme/Steroid binding domain;FMN-dependent dehydrogenase	Not Significant	0.240857	1.4232
Bcin01g00410	N/A	Calcineurin-like phosphoesterase	Not Significant	0.116073	0.338577
Bcin01g00420	Bcist2	Calcium-activated chloride channel	Not Significant	-0.200334	3.65388
Bcin01g00440	Bcfas2	Beta-ketoacyl synthase, N-terminal domain;4'-phosphopantetheinyl transferase superfamily;Beta-ketoacyl synthase, C-terminal domain;Enoyl-(Acyl carrier protein) reductase	Not Significant	-0.0439406	0.241265
Bcin01g00460	Bcslh1	DEAD/DEAH box helicase;Helicase conserved C-terminal domain;Sec63 Brl domain	Not Significant	-0.0206148	0.186095
Bcin01g00470	Bcykt6	Synaptobrevin;Regulated-SNARE-like domain	Not Significant	0.234309	1.64247
Bcin01g00480	Bcgot1	Got1/Sft2-like family	Not Significant	-0.198987	0.977191
Bcin01g00490	Bcies6	YL1 nuclear protein C-terminal domain	Not Significant	-0.119688	0.87651
Bcin01g00500	Bcdad4	DASH complex subunit Dad4	Not Significant	0.150412	1.48871
Bcin01g00510	Bcarp5	Actin	Not Significant	-0.0564063	1.32698
Bcin01g00520	N/A	bZIP transcription factor	Not Significant	0.0914063	0.431369
Bcin01g00530	N/A	N/A	Not Significant	-0.0759906	0.869389
Bcin01g00540	Bcnca2	ATP synthase regulation protein NCA2	Not Significant	0.115316	0.512249
Bcin01g00550	Bcsas1	Ras family	Not Significant	0.195449	0.895334
Bcin01g00560	N/A	N/A	Not Significant	0.21593	7.63001
Bcin01g00570	N/A	ATPase family associated with various cellular activities (AAA)	Not Significant	-0.236058	5.3322
Bcin01g00580	N/A	Caleosin related protein	Cowpea Upregulated	-1.26122	3.18413
Bcin01g00590	N/A	Pterin 4 alpha carbinolamine dehydratase	Not Significant	-0.401627	1.96627
Bcin01g00600	N/A	N/A	Not Significant	-2.5867	0.857709
Bcin01g00630	N/A	Mitochondrial carrier protein	Not Significant	-0.527331	2.77653
Bcin01g00640	N/A	GMC oxidoreductase;GMC oxidoreductase	Not Significant	0.116311	0.143795
Bcin01g00650	N/A	Amidohydrolase family	Not Significant	0.444631	3.77043
Bcin01g00660	Bcnte1	Cyclic nucleotide-binding domain;Patatin-like phospholipase	Not Significant	-0.325967	4.0225
Bcin01g00670	Bcsui2	S1 RNA binding domain;Eukaryotic translation initiation factor 2 alpha subunit	Not Significant	-0.194806	0.792028
Bcin01g00690	N/A	N/A	Not Significant	-3.01773	0.52631
Bcin01g00700	N/A	N/A	Not Significant	-1.81722	0.0510494
Bcin01g00710	Bcaqp7	Major intrinsic protein	Common Bean Upregulated	1.60211	7.86758
Bcin01g00720	N/A	PA domain;Ring finger domain	Not Significant	-0.0148308	0.0899501
Bcin01g00740	N/A	N/A	Not Significant	-0.548078	5.48776
Bcin01g00750	N/A	Domain of unknown function (DUF718)	Not Significant	0.47242	2.65069
Bcin01g00760	N/A	N/A	Not Significant	0.476784	10.9559
Bcin01g00770	N/A	Ribosomal protein L37e	Not Significant	0.371229	0.217194
Bcin01g00790	N/A	N/A	Not Significant	0.00103941	0.0372187
Bcin01g00800	Bclcc8	Multicopper oxidase;Multicopper oxidase;Multicopper oxidase	Not Significant	0.153642	0.232921
Bcin01g00810	Bcqns1	Carbon-nitrogen hydrolase;NAD synthase	Not Significant	-0.601222	0.069353
Bcin01g00820	Bcimp2	Peptidase S24-like	Not Significant	0.116117	1.00489
Bcin01g00830	Bcgdt1	Uncharacterized protein family UPF0016	Not Significant	0.0774404	0.360072
Bcin01g00840	N/A	N/A	Not Significant	-0.282627	1.46178
Bcin01g00850	N/A	N/A	Not Significant	0.132957	2.28992
Bcin01g00860	N/A	N/A	Not Significant	-0.0470587	0.207972
Bcin01g00870	N/A	Major Facilitator Superfamily	Not Significant	0.263789	2.21681
Bcin01g00880	Bctum1	Rhodanese-like domain	Not Significant	0.268516	6.81186
Bcin01g00890	N/A	Anaphase-promoting complex subunit 11 RING-H2 finger	Not Significant	-0.134765	1.61694
Bcin01g00910	N/A	N/A	Not Significant	-0.7298	0.142145
Bcin01g00920	N/A	N/A	Common Bean Upregulated	1.00934	40.7785
Bcin01g00930	Bcfpr2	FKBP-type peptidyl-prolyl cis-trans isomerase	Not Significant	-0.199779	0.0826157
Bcin01g00950	Bcaqp2	Major intrinsic protein	Not Significant	-0.968915	3.99736
Bcin01g00960	N/A	N/A	Cowpea Upregulated	-2.48166	5.6851
Bcin01g00970	N/A	Fungal Zn(2)-Cys(6) binuclear cluster domain	Not Significant	0.238894	2.09539
Bcin01g00980	N/A	Ribosomal protein S5, N-terminal domain;Ribosomal protein S5, C-terminal domain	Not Significant	-0.258035	0.603536
Bcin01g00990	N/A	N/A	Not Significant	-0.368885	4.59871
Bcin01g01000	N/A	N/A	Not Significant	0.0673527	0.283244
Bcin01g01010	N/A	Cytochrome P450	Not Significant	0.129532	0.678007
Bcin01g01020	N/A	N/A	Not Significant	-3.64567	0.910778
Bcin01g01030	N/A	N/A	Cowpea Upregulated	-6.22647	32.9751
Bcin01g01040	Bcutp4	WD domain, G-beta repeat	Not Significant	-0.372485	1.69527
Bcin01g01060	N/A	N/A	Cowpea Upregulated	-1.42081	1.58949
Bcin01g01070	N/A	Cation transport protein	Not Significant	-0.0209687	0.0297858
Bcin01g01080	Bcpng1	Rad4 transglutaminase-like domain	Not Significant	0.0863127	1.44076
Bcin01g01090	N/A	short chain dehydrogenase	Not Significant	0.166491	0.252724
Bcin01g01110	N/A	N/A	Not Significant	-0.218308	4.45482
Bcin01g01115	N/A	N/A	Not Significant	0.604025	1.02298
Bcin01g01120	N/A	Outer mitochondrial membrane transport complex protein;Tom37 C-terminal domain	Not Significant	0.0281	0.0736183
Bcin01g01140	N/A	Uncharacterised protein family (UPF0183)	Not Significant	0.43818	3.99428
Bcin01g01160	N/A	Zinc finger, ZZ type;EF-hand domain	Not Significant	-0.137752	1.14647
Bcin01g01170	N/A	N/A	Not Significant	-0.832461	8.94336
Bcin01g01180	N/A	tRNA synthetases class I (I, L, M and V);Zinc finger found in FPG and IleRS;Anticodon-binding domain of tRNA	Not Significant	-0.250546	2.07397
Bcin01g01190	Bcap3	Eukaryotic aspartyl protease	Not Significant	0.681489	10.9715
Bcin01g01200	N/A	N/A	Not Significant	0.296669	2.29677
Bcin01g01210	N/A	SNARE domain	Not Significant	-0.488479	2.92021
Bcin01g01220	N/A	Ankyrin repeat;Putative serine esterase (DUF676);NACHT domain;Ankyrin repeats (3 copies)	Not Significant	0.887094	0.538481
Bcin01g01230	Bctrm1	N2,N2-dimethylguanosine tRNA methyltransferase	Not Significant	-0.178485	1.53737
Bcin01g01240	N/A	N/A	Not Significant	0.223574	1.95205
Bcin01g01250	N/A	N/A	Not Significant	-1.83688	0.90121
Bcin01g01260	N/A	N/A	Not Significant	-0.761327	0.172263
Bcin01g01280	N/A	Putative serine esterase (DUF676)	Not Significant	-0.0738588	0.745338
Bcin01g01290	N/A	IBR domain, a half RING-finger domain	Not Significant	0.0688551	0.713732
Bcin01g01300	N/A	Enoyl-(Acyl carrier protein) reductase	Not Significant	0.104553	1.88342
Bcin01g01310	N/A	Beta-lactamase	Not Significant	0.0389525	0.143673
Bcin01g01320	N/A	Sugar (and other) transporter	Not Significant	-0.600568	10.5906
Bcin01g01330	N/A	N/A	Not Significant	-0.303824	0.210268
Bcin01g01340	N/A	Tannase and feruloyl esterase	Not Significant	-0.223316	0.73309
Bcin01g01350	N/A	N/A	Not Significant	-0.153294	0.761756
Bcin01g01360	N/A	N/A	Not Significant	0.791627	1.897
Bcin01g01370	N/A	Major Facilitator Superfamily	Not Significant	0.274569	0.346407
Bcin01g01380	N/A	HpcH/HpaI aldolase/citrate lyase family	Not Significant	-0.238179	0.612968
Bcin01g01400	N/A	Alpha/beta hydrolase family	Not Significant	0.770625	12.5518
Bcin01g01410	Bcaat2	Aminotransferase class I and II	Not Significant	0.335662	0.836503
Bcin01g01420	N/A	Demethylmenaquinone methyltransferase	Not Significant	0.124269	0.642996
Bcin01g01440	N/A	Taurine catabolism dioxygenase TauD, TfdA family	Common Bean Upregulated	1.50341	23.8524
Bcin01g01450	BcatrO	ABC transporter;ABC-2 type transporter;CDR ABC transporter;ABC-transporter extracellular N-terminal	Not Significant	0.190385	0.300713
Bcin01g01460	N/A	N/A	Not Significant	0.772233	8.21244
Bcin01g01470	N/A	N/A	Not Significant	0.154741	1.17457
Bcin01g01480	N/A	N/A	Not Significant	0.492867	5.19741
Bcin01g01490	N/A	Cytochrome P450	Not Significant	-0.228683	3.32025
Bcin01g01500	Bcbna4	FAD binding domain	Not Significant	-0.22184	3.83509
Bcin01g01520	N/A	Cornichon protein	Not Significant	-0.0680011	0.159431
Bcin01g01530	Bccdc40	WD domain, G-beta repeat	Not Significant	0.280816	12.6934
Bcin01g01550	N/A	N/A	Not Significant	-0.325461	0.440918
Bcin01g01560	N/A	N/A	Not Significant	-3.87751	0.701916
Bcin01g01570	N/A	Protein of unknown function (DUF3712)	Not Significant	0.380897	3.64443
Bcin01g01580	N/A	Trypsin-like peptidase domain	Not Significant	0.0570466	0.125984
Bcin01g01590	Bccpd3	N/A	Not Significant	0.983045	5.62089
Bcin01g01600	N/A	Fungal Zn(2)-Cys(6) binuclear cluster domain	Not Significant	0.215255	3.74333
Bcin01g01610	N/A	short chain dehydrogenase	Not Significant	0.375978	3.78491
Bcin01g01640	N/A	Major Facilitator Superfamily	Not Significant	-0.284391	0.263792
Bcin01g01650	N/A	N/A	Not Significant	-0.0469638	0.132743
Bcin01g01660	N/A	N/A	Not Significant	0.109747	0.302249
Bcin01g01670	N/A	N/A	Not Significant	0.556485	2.21227
Bcin01g01680	N/A	Fungal Zn(2)-Cys(6) binuclear cluster domain	Not Significant	-0.16816	0.514437
Bcin01g01690	N/A	Zinc finger, C2H2 type;Zinc-finger of C2H2 type;C2H2-type zinc finger	Cowpea Upregulated	-7.53493	17.643
Bcin01g01700	Bcsac1	SacI homology domain	Not Significant	0.0181236	0.0293036
Bcin01g01710	N/A	Ras family	Not Significant	0.0525303	0.221513
Bcin01g01720	Bcmic60	Mitochondrial inner membrane protein	Not Significant	-0.253529	1.10662
Bcin01g01730	N/A	F-box-like	Not Significant	-0.0216581	0.113192
Bcin01g01740	N/A	ABC transporter;ABC transporter	Not Significant	-0.513092	5.36393
Bcin01g01760	N/A	N/A	Not Significant	0.235325	0.508716
Bcin01g01770	N/A	N/A	Not Significant	-0.299961	5.37886
Bcin01g01780	N/A	DNA-directed RNA polymerase III subunit Rpc31	Common Bean Upregulated	1.02921	3.49618
Bcin01g01790	N/A	FAD binding domain;FAD linked oxidases, C-terminal domain	Not Significant	0.0869748	0.332958
Bcin01g01800	N/A	Ribosomal family S4e;S4 domain;RS4NT (NUC023) domain	Not Significant	-0.417843	1.09792
Bcin01g01810	N/A	RNA dependent RNA polymerase	Not Significant	0.0346471	0.637071
Bcin01g01820	Bchom2	Semialdehyde dehydrogenase, NAD binding domain;Semialdehyde dehydrogenase, dimerisation domain	Not Significant	-0.279283	4.30356
Bcin01g01830	Bcmix17	N/A	Not Significant	0.0938683	0.355076
Bcin01g01840	N/A	Sas10/Utp3/C1D family	Not Significant	-0.234433	4.21296
Bcin01g01850	N/A	Ketopantoate reductase PanE/ApbA;Ketopantoate reductase PanE/ApbA C terminal	Not Significant	-0.418353	2.92317
Bcin01g01870	Bccoq4	Coenzyme Q (ubiquinone) biosynthesis protein Coq4	Not Significant	0.212131	2.39745
Bcin01g01880	Bcrkm2	SET domain	Not Significant	0.00155032	0.0336727
Bcin01g01890	N/A	N/A	Not Significant	0.175194	1.70306
Bcin01g01900	Bcsss1	SecE/Sec61-gamma subunits of protein translocation complex	Not Significant	-0.174244	2.53723
Bcin01g01920	N/A	Myb-like DNA-binding domain	Not Significant	0.0827894	0.613314
Bcin01g01930	N/A	N/A	Cowpea Upregulated	-4.04605	1.5398
Bcin01g01950	Bcshy1	SURF1 family	Not Significant	-0.106223	0.826644
Bcin01g01960	N/A	Centromere kinetochore component CENP-T histone fold	Not Significant	-0.196981	0.383598
Bcin01g01970	N/A	U3-containing 90S pre-ribosomal complex subunit	Not Significant	-0.102728	0.871026
Bcin01g01980	N/A	CFEM domain	Not Significant	0.126044	0.326058
Bcin01g01990	Bcnop6	RNA recognition motif. (a.k.a. RRM, RBD, or RNP domain)	Not Significant	0.253176	5.31755
Bcin01g02000	Bcrac	Ras family	Not Significant	-0.0360482	0.243699
Bcin01g02010	N/A	N/A	Not Significant	0.921562	21.7201
Bcin01g02020	Bcrgd1	Fes/CIP4, and EFC/F-BAR homology domain;RhoGAP domain	Not Significant	-0.00487561	0.00256074
Bcin01g02030	Bcsrb8	Transcription mediator complex subunit Med12	Not Significant	-0.268844	15.3337
Bcin01g02040	N/A	Uncharacterised protein family (UPF0139)	Not Significant	0.12103	0.602797
Bcin01g02050	N/A	Translation initiation factor SUI1	Not Significant	-0.17424	1.94121
Bcin01g02070	N/A	MBA1-like protein	Not Significant	-0.110055	1.27943
Bcin01g02080	N/A	RNA recognition motif. (a.k.a. RRM, RBD, or RNP domain)	Cowpea Upregulated	-1.18569	23.8167
Bcin01g02090	Bcade1	SAICAR synthetase	Not Significant	-0.635823	0.826859
Bcin01g02100	N/A	Complex I intermediate-associated protein 30 (CIA30)	Not Significant	-0.0557524	0.139247
Bcin01g02110	N/A	Anaphase-promoting complex subunit 5	Not Significant	-0.323065	6.81228
Bcin01g02120	Bccox13	Cytochrome c oxidase subunit VIa	Not Significant	0.182153	2.54026
Bcin01g02140	N/A	N/A	Cowpea Upregulated	-1.01077	16.1464
Bcin01g02150	N/A	Mating-type protein MAT alpha 1 HMG-box	Common Bean Upregulated	1.76193	5.35019
Bcin01g02160	Bcsla2	I/LWEQ domain;ANTH domain	Not Significant	-0.309911	5.56457
Bcin01g02170	Bcnvj2	Maintenance of mitochondrial morphology protein 1	Not Significant	0.265733	4.52132
Bcin01g02180	Bcrev3	DNA polymerase family B;DNA polymerase family B, exonuclease domain;C4-type zinc-finger of DNA polymerase delta	Common Bean Upregulated	1.48786	5.65219
Bcin01g02190	Bcslu7	Pre-mRNA splicing Prp18-interacting factor	Not Significant	0.295376	14.7459
Bcin01g02200	N/A	Ribosomal protein S4/S9 N-terminal domain;S4 domain	Not Significant	-0.205624	0.341197
Bcin01g02210	N/A	Ribosomal protein L21e	Not Significant	-0.0682205	0.106385
Bcin01g02220	Bcsec2	GDP/GTP exchange factor Sec2p	Not Significant	-0.446156	4.85125
Bcin01g02230	Bcprp21	Surp module;Pre-mRNA splicing factor PRP21 like protein	Not Significant	0.375052	21.4432
Bcin01g02240	N/A	SET domain	Not Significant	0.124629	2.31293
Bcin01g02250	N/A	Mitochondrial carrier protein	Not Significant	-0.0945685	0.361852
Bcin01g02260	Bcsnx3	PX domain	Not Significant	0.298339	5.65093
Bcin01g02270	N/A	N/A	Not Significant	0.0854677	0.956511
Bcin01g02280	N/A	N/A	Not Significant	-0.0257658	0.108578
Bcin01g02290	Bcerf2	DHHC palmitoyltransferase	Not Significant	0.175647	4.78164
Bcin01g02300	N/A	N/A	Not Significant	0.189868	0.31565
Bcin01g02310	Bcpmt1	Dolichyl-phosphate-mannose-protein mannosyltransferase;MIR domain	Not Significant	-0.0801349	0.662717
Bcin01g02320	N/A	Lysophospholipase catalytic domain	Not Significant	0.0130642	0.0115587
Bcin01g02330	N/A	Dienelactone hydrolase family	Not Significant	0.917446	2.90271
Bcin01g02340	N/A	Ribosomal protein L36	Not Significant	0.0542529	0.0852169
Bcin01g02350	N/A	Complex 1 protein (LYR family)	Not Significant	-0.530147	0.0519767
Bcin01g02360	N/A	Acetyltransferase (GNAT) family	Not Significant	-0.374031	5.1676
Bcin01g02370	N/A	PLAC8 family	Not Significant	-0.579522	0.716697
Bcin01g02380	N/A	FAD dependent oxidoreductase	Not Significant	-2.09365	0.702515
Bcin01g02400	N/A	N/A	Not Significant	0.347158	15.3176
Bcin01g02420	Bcnmt1	Myristoyl-CoA:protein N-myristoyltransferase, N-terminal domain;Myristoyl-CoA:protein N-myristoyltransferase, C-terminal domain	Not Significant	-0.163673	0.673189
Bcin01g02430	N/A	N/A	Not Significant	-0.744499	4.16987
Bcin01g02440	N/A	Zinc-binding dehydrogenase	Not Significant	0.0181136	0.0640838
Bcin01g02450	N/A	Luciferase-like monooxygenase	Cowpea Upregulated	-1.023	3.66218
Bcin01g02460	N/A	Lytic transglycolase	Not Significant	-0.0876634	0.252365
Bcin01g02470	N/A	Tannase and feruloyl esterase	Not Significant	-1.28444	0.777127
Bcin01g02480	N/A	N/A	Not Significant	-0.646957	0.625154
Bcin01g02490	N/A	short chain dehydrogenase	Not Significant	-0.172689	1.81203
Bcin01g02500	N/A	Zinc-binding dehydrogenase;Alcohol dehydrogenase GroES-like domain	Not Significant	-0.292591	3.5336
Bcin01g02510	N/A	Myo-inositol oxygenase	Cowpea Upregulated	-1.63084	1.31431
Bcin01g02520	BcCHSIIIb	Chitin synthase;Chitin synthase N-terminal	Not Significant	-0.332924	0.468806
Bcin01g02530	N/A	N/A	Not Significant	-1.85744	0.00124429
Bcin01g02550	N/A	Ankyrin repeats (3 copies);Ankyrin repeat	Not Significant	-0.476381	11.5993
Bcin01g02560	Bccdc14	Dual specificity phosphatase, catalytic domain;Dual specificity protein phosphatase, N-terminal half	Not Significant	-0.193469	0.571549
Bcin01g02565	N/A	Transcription factor Pcc1	Not Significant	0.380059	2.66501
Bcin01g02570	N/A	Helix-loop-helix DNA-binding domain	Not Significant	-0.0219831	0.0688639
Bcin01g02590	N/A	N/A	Not Significant	-0.310719	0.962117
Bcin01g02600	N/A	Mitochondrial ATPase inhibitor, IATP	Not Significant	0.316007	5.61762
Bcin01g02610	Bcnsp1	Nsp1-like C-terminal region;Nucleoporin FG repeat region	Not Significant	-0.0243672	0.06676
Bcin01g02620	N/A	N/A	Not Significant	0.25271	2.68234
Bcin01g02640	Bchel2	N/A	Not Significant	-0.124939	0.583068
Bcin01g02650	N/A	SWIB/MDM2 domain;DEK C terminal domain	Not Significant	-0.160816	2.19297
Bcin01g02660	Bcire1	Protein kinase domain;Ribonuclease 2-5A	Not Significant	-0.247839	1.33499
Bcin01g02670	Bccct2	TCP-1/cpn60 chaperonin family	Not Significant	-0.238172	2.72885
Bcin01g02680	Bcprt1	Eukaryotic translation initiation factor eIF2A;RNA recognition motif. (a.k.a. RRM, RBD, or RNP domain)	Not Significant	-0.450271	2.11692
Bcin01g02690	N/A	Serine carboxypeptidase S28	Not Significant	0.431242	7.19794
Bcin01g02710	N/A	N/A	Not Significant	0.517365	2.77733
Bcin01g02720	N/A	Protein of unknown function (DUF3602)	Not Significant	0.199319	1.88873
Bcin01g02730	Bcvel2	Velvet factor	Not Significant	0.0661291	1.12462
Bcin01g02740	Bcerd1	EXS family	Not Significant	0.11533	2.49822
Bcin01g02750	Bcpex10	Pex2 / Pex12 amino terminal region;Ring finger domain	Not Significant	0.21778	1.75833
Bcin01g02760	N/A	SET domain;Tetratricopeptide repeat;TPR repeat	Not Significant	-0.101376	0.146678
Bcin01g02770	N/A	Haemolysin-III related	Not Significant	-0.0556171	0.580362
Bcin01g02780	Bccyp51	Cytochrome P450	Not Significant	-0.00170241	0.0125323
Bcin01g02790	Bcdga1	Diacylglycerol acyltransferase	Not Significant	-0.279526	3.28133
Bcin01g02800	N/A	Zinc-finger double domain	Not Significant	-0.117328	1.88754
Bcin01g02810	N/A	Histidine phosphatase superfamily (branch 1)	Not Significant	-0.402621	2.83525
Bcin01g02820	N/A	Serine-threonine protein kinase 19	Not Significant	0.766013	1.42924
Bcin01g02830	Bckip2	Kinesin motor domain	Not Significant	-0.0701666	1.4745
Bcin01g02840	N/A	N/A	Not Significant	-0.326378	1.67863
Bcin01g02860	N/A	N/A	Common Bean Upregulated	1.63423	8.9929
Bcin01g02880	N/A	Zinc-binding dehydrogenase;Alcohol dehydrogenase GroES-like domain	Not Significant	0.693829	7.85573
Bcin01g02890	N/A	N/A	Not Significant	-0.362949	8.15405
Bcin01g02900	N/A	Zinc-binding dehydrogenase;Alcohol dehydrogenase GroES-like domain	Not Significant	0.151518	1.78312
Bcin01g02920	N/A	Dienelactone hydrolase family	Common Bean Upregulated	1.2674	26.6062
Bcin01g02930	Bcsmm1	Dihydrouridine synthase (Dus)	Not Significant	0.354793	0.213894
Bcin01g02940	N/A	N/A	Not Significant	-0.57361	6.19253
Bcin01g02950	N/A	AMP-binding enzyme;AMP-binding enzyme C-terminal domain	Not Significant	0.411596	2.77452
Bcin01g02960	Bctvp23	Eukaryotic protein of unknown function (DUF846)	Not Significant	-0.138702	1.83774
Bcin01g02970	N/A	N/A	Not Significant	-0.285579	6.11353
Bcin01g02980	N/A	Sec20	Not Significant	-0.0717685	0.540898
Bcin01g02990	N/A	39S ribosomal protein L53/MRP-L53	Not Significant	0.0504134	0.189944
Bcin01g03000	Bcipp1	Inorganic pyrophosphatase	Not Significant	-0.174511	0.611011
Bcin01g03030	N/A	N/A	Not Significant	0.120342	0.657924
Bcin01g03040	N/A	N/A	Not Significant	-0.772798	0.399966
Bcin01g03050	N/A	ABC1 family	Not Significant	0.0383979	0.163235
Bcin01g03060	Bccyc3	Cytochrome c/c1 heme lyase	Not Significant	-0.124518	0.317453
Bcin01g03070	N/A	N/A	Not Significant	0.425317	12.8579
Bcin01g03080	N/A	N/A	Not Significant	-0.198522	0.368108
Bcin01g03090	N/A	N/A	Common Bean Upregulated	2.02162	15.4034
Bcin01g03100	N/A	N/A	Cowpea Upregulated	-5.8076	12.9008
Bcin01g03110	N/A	N/A	Not Significant	-0.220102	2.22215
Bcin01g03120	N/A	Major Facilitator Superfamily	Not Significant	0.137149	0.636115
Bcin01g03130	N/A	Grap2 and cyclin-D-interacting	Not Significant	-0.367866	11.1934
Bcin01g03140	Bcarp6	Actin	Not Significant	-0.44911	1.4408
Bcin01g03160	N/A	Cytochrome b5-like Heme/Steroid binding domain;FMN-dependent dehydrogenase	Not Significant	-0.192962	2.73512
Bcin01g03170	N/A	Yeast cortical protein KAR9	Not Significant	-0.135686	3.65289
Bcin01g03180	N/A	N/A	Not Significant	-0.391908	7.6357
Bcin01g03190	N/A	N/A	Not Significant	0.841575	1.0783
Bcin01g03200	N/A	N/A	Not Significant	0.179348	0.635147
Bcin01g03210	N/A	Glycosyl hydrolase family 71	Not Significant	0.0120122	0.0122545
Bcin01g03220	Bcnop14	Nop14-like family	Not Significant	-0.120738	0.47424
Bcin01g03230	N/A	Prolyl oligopeptidase family	Not Significant	0.100835	1.17996
Bcin01g03240	N/A	N/A	Not Significant	0.0318714	0.214735
Bcin01g03250	N/A	N/A	Not Significant	-0.0245112	0.0990722
Bcin01g03260	Bcbik1	CAP-Gly domain	Not Significant	0.271753	3.78204
Bcin01g03270	N/A	NmrA-like family	Not Significant	-0.361805	1.90328
Bcin01g03280	N/A	Ubiquitin-conjugating enzyme	Not Significant	-0.758219	1.84189
Bcin01g03290	N/A	N/A	Not Significant	0.106366	0.729115
Bcin01g03300	N/A	N/A	Not Significant	-1.14358	0.880833
Bcin01g03310	N/A	Fungal Zn(2)-Cys(6) binuclear cluster domain;Fungal specific transcription factor domain	Cowpea Upregulated	-2.24327	10.13
Bcin01g03330	N/A	N/A	Not Significant	-4.44565	0.970381
Bcin01g03340	N/A	N/A	Cowpea Upregulated	-1.45505	3.94793
Bcin01g03350	N/A	Major Facilitator Superfamily	Cowpea Upregulated	-1.32967	18.958
Bcin01g03360	N/A	N/A	Not Significant	-0.63844	13.4175
Bcin01g03370	N/A	N/A	Not Significant	0.69296	5.57149
Bcin01g03380	N/A	N/A	Not Significant	-0.449377	0.99787
Bcin01g03400	N/A	Major Facilitator Superfamily	Not Significant	0.343552	4.12429
Bcin01g03410	N/A	N/A	Not Significant	0.0696793	0.116554
Bcin01g03420	N/A	Ubiquitin fusion degradation protein UFD1	Common Bean Upregulated	1.09547	32.0904
Bcin01g03430	N/A	DNA mismatch repair protein, C-terminal domain;Histidine kinase-, DNA gyrase B-, and HSP90-like ATPase	Not Significant	-0.395615	2.99522
Bcin01g03440	N/A	tRNA synthetases class I (I, L, M and V);Anticodon-binding domain of tRNA	Not Significant	-0.147711	3.99224
Bcin01g03450	N/A	N/A	Cowpea Upregulated	-1.16481	2.90537
Bcin01g03460	N/A	Zinc finger C-x8-C-x5-C-x3-H type (and similar);RNA recognition motif. (a.k.a. RRM, RBD, or RNP domain)	Not Significant	-0.0174924	0.0418252
Bcin01g03480	N/A	Transient receptor potential (TRP) ion channel;ML-like domain	Not Significant	-0.0740643	0.808152
Bcin01g03490	N/A	N/A	Not Significant	-0.285477	12.9304
Bcin01g03500	N/A	C2 domain	Not Significant	-0.149614	1.99048
Bcin01g03510	N/A	Cytochrome P450	Not Significant	-0.467534	0.0180985
Bcin01g03520	Bcstc5	Terpene synthase family, metal binding domain	Not Significant	1.84661	0.720737
Bcin01g03540	N/A	N/A	Cowpea Upregulated	-1.51487	18.6487
Bcin01g03550	N/A	Major Facilitator Superfamily	Not Significant	-0.0384086	0.792356
Bcin01g03560	N/A	Bacterial regulatory helix-turn-helix proteins, AraC family;Metal binding domain of Ada	Not Significant	0.742811	4.72175
Bcin01g03580	N/A	Major Facilitator Superfamily	Not Significant	-0.063498	0.78072
Bcin01g03610	Bchos2	Histone deacetylase domain	Not Significant	-0.229318	2.34518
Bcin01g03620	N/A	Protein of unknown function (DUF3605)	Not Significant	0.306113	2.51425
Bcin01g03630	N/A	N/A	Not Significant	-0.562256	34.337
Bcin01g03640	Bcugp1	UTP--glucose-1-phosphate uridylyltransferase	Not Significant	0.00369328	0.00782487
Bcin01g03650	Bcpib1	FYVE zinc finger;Ring finger domain	Not Significant	0.214599	5.05819
Bcin01g03660	N/A	Fungal Zn(2)-Cys(6) binuclear cluster domain	Not Significant	-0.340169	8.19215
Bcin01g03670	N/A	Plexin repeat	Not Significant	0.163206	0.56948
Bcin01g03680	N/A	ThiS family	Not Significant	-0.00259592	0.0158311
Bcin01g03690	Bcdss1	RNB domain	Not Significant	-0.156418	2.71812
Bcin01g03710	N/A	Acetyltransferase (GNAT) domain	Not Significant	-0.0336093	0.106214
Bcin01g03720	N/A	Enoyl-CoA hydratase/isomerase	Not Significant	0.00137882	0.0366875
Bcin01g03730	Bcnrps6	AMP-binding enzyme;Phosphopantetheine attachment site;Condensation domain	Not Significant	-0.331513	7.75619
Bcin01g03740	N/A	ABC transporter;ABC transporter transmembrane region	Not Significant	-0.0487588	0.364171
Bcin01g03750	N/A	WD domain, G-beta repeat	Not Significant	-0.0239653	0.0452534
Bcin01g03760	N/A	N/A	Not Significant	-0.875498	1.03565
Bcin01g03770	N/A	Acetyltransferase (GNAT) family	Not Significant	-0.359036	2.92874
Bcin01g03780	Bcskt5	Sel1 repeat	Not Significant	-0.25001	12.5759
Bcin01g03790	BcCHSIV	Cytochrome b5-like Heme/Steroid binding domain;Chitin synthase	Not Significant	-0.957473	4.85703
Bcin01g03810	N/A	N/A	Not Significant	-0.26949	0.304886
Bcin01g03820	Bcscw11	N/A	Not Significant	-0.178601	0.496026
Bcin01g03830	Bcsod3	Iron/manganese superoxide dismutases, C-terminal domain	Not Significant	-0.172737	0.581957
Bcin01g03840	N/A	Aminotransferase class-V;MOSC domain;MOSC N-terminal beta barrel domain	Not Significant	0.363218	2.27271
Bcin01g03850	N/A	N/A	Not Significant	-0.199768	0.369069
Bcin01g03860	Bcshr3	ER membrane protein SH3	Not Significant	0.337384	1.58096
Bcin01g03890	N/A	Protein of unknown function (DUF3632)	Not Significant	2.2625	1.02985
Bcin01g03930	N/A	N/A	Not Significant	-0.122167	0.55604
Bcin01g03950	N/A	N/A	Not Significant	0.126028	0.804181
Bcin01g03960	N/A	N/A	Cowpea Upregulated	-1.50191	3.45097
Bcin01g03970	N/A	BTB/POZ domain	Not Significant	-0.729306	1.6822
Bcin01g03980	N/A	BTB/POZ domain	Not Significant	-0.645778	1.12767
Bcin01g04010	N/A	Peptidase family M20/M25/M40;Peptidase dimerisation domain	Not Significant	-0.143935	0.9339
Bcin01g04020	Bccdc43	Prenyltransferase and squalene oxidase repeat;Squalene-hopene cyclase N-terminal domain	Not Significant	0.181476	1.71582
Bcin01g04030	N/A	Increased loss of mitochondrial DNA protein 1	Not Significant	0.399058	3.61847
Bcin01g04040	N/A	N-acetyltransferase B complex (NatB) non catalytic subunit	Not Significant	0.299373	2.88655
Bcin01g04050	Bccox23	Mature-T-Cell Proliferation I type	Not Significant	0.0991588	0.893043
Bcin01g04070	N/A	Zinc finger, C3HC4 type (RING finger)	Not Significant	-0.308952	5.45955
Bcin01g04090	Bcpno1	KH domain	Not Significant	0.00541083	0.00248508
Bcin01g04100	Bcmdm32	Yeast mitochondrial distribution and morphology (MDM) proteins	Not Significant	-0.387291	12.3576
Bcin01g04110	N/A	Taurine catabolism dioxygenase TauD, TfdA family	Not Significant	-0.47027	0.0459166
Bcin01g04120	N/A	Major Facilitator Superfamily	Not Significant	-0.372484	1.85474
Bcin01g04130	N/A	ATPase family associated with various cellular activities (AAA)	Not Significant	0.0235275	0.0924902
Bcin01g04140	N/A	N/A	Not Significant	-0.0842191	0.597316
Bcin01g04160	N/A	N/A	Not Significant	-0.561507	29.1847
Bcin01g04170	N/A	N/A	Not Significant	-0.19093	5.38341
Bcin01g04180	N/A	Major Facilitator Superfamily	Not Significant	-0.970106	30.9765
Bcin01g04190	N/A	N/A	Not Significant	-0.920082	9.15386
Bcin01g04200	Bchox5	Homeobox domain	Not Significant	-0.429634	0.861756
Bcin01g04210	N/A	Sugar (and other) transporter	Not Significant	0.899642	0.608378
Bcin01g04230	Bcmet16	Phosphoadenosine phosphosulfate reductase family	Not Significant	-0.16361	0.64526
Bcin01g04250	N/A	N/A	Not Significant	-0.454891	1.92975
Bcin01g04260	Bcser2	haloacid dehalogenase-like hydrolase	Not Significant	0.210845	0.850476
Bcin01g04270	N/A	N/A	Not Significant	0.267817	3.56783
Bcin01g04280	N/A	N/A	Common Bean Upregulated	2.64197	6.20984
Bcin01g04290	N/A	Methyltransferase domain	Not Significant	-0.33476	2.33761
Bcin01g04300	N/A	short chain dehydrogenase	Not Significant	-0.156076	0.579941
Bcin01g04310	N/A	Acyltransferase family	Not Significant	-0.218764	1.4207
Bcin01g04340	Bcmet3	Adenylylsulphate kinase;ATP-sulfurylase;PUA-like domain	Not Significant	-0.57704	7.52799
Bcin01g04350	Bcisd11	Complex1_LYR-like	Not Significant	-0.096545	0.215998
Bcin01g04360	N/A	N/A	Not Significant	-0.263468	5.50887
Bcin01g04370	N/A	ABC1 family	Not Significant	0.0578733	0.215303
Bcin01g04380	Bcrim9	SUR7/PalI family	Not Significant	-0.283356	7.94881
Bcin01g04390	N/A	Septin	Cowpea Upregulated	-3.29177	6.61832
Bcin01g04400	N/A	N/A	Not Significant	0.91879	20.4603
Bcin01g04410	N/A	DEAD/DEAH box helicase;Helicase conserved C-terminal domain	Not Significant	-0.257405	0.662801
Bcin01g04420	N/A	AMP-binding enzyme	Not Significant	0.603823	0.251626
Bcin01g04430	N/A	Major Facilitator Superfamily	Not Significant	-2.42464	0.218998
Bcin01g04460	Bcbre2	SPRY domain	Not Significant	0.1062	1.99678
Bcin01g04470	N/A	Fungal specific transcription factor domain	Not Significant	0.0824569	0.713887
Bcin01g04480	N/A	N/A	Not Significant	-0.202415	2.15368
Bcin01g04500	N/A	Major Facilitator Superfamily	Common Bean Upregulated	2.34911	9.45025
Bcin01g04510	N/A	Sulfatase	Not Significant	-0.492595	1.04222
Bcin01g04530	N/A	Alpha/beta hydrolase family	Common Bean Upregulated	1.07717	2.53836
Bcin01g04540	Bop2	Bacteriorhodopsin-like protein	Not Significant	-0.0190045	0.0261534
Bcin01g04560	Bcphs1	Squalene/phytoene synthase	Not Significant	0.16184	1.70517
Bcin01g04570	Bccao1	Retinal pigment epithelial membrane protein	Not Significant	-0.302311	5.30067
Bcin01g04600	N/A	GPR1/FUN34/yaaH family	Not Significant	0.381447	9.74646
Bcin01g04610	N/A	3'-5' exonuclease	Not Significant	-0.101673	0.189092
Bcin01g04620	N/A	N/A	Not Significant	-0.846579	0.287322
Bcin01g04630	N/A	N/A	Not Significant	0.263682	2.04788
Bcin01g04640	N/A	Cyclin, N-terminal domain;Cyclin, C-terminal domain	Not Significant	-0.10869	0.530912
Bcin01g04650	N/A	N/A	Not Significant	-0.237187	0.558763
Bcin01g04660	N/A	N/A	Not Significant	-0.339507	1.53578
Bcin01g04670	N/A	N/A	Not Significant	0.515646	0.135477
Bcin01g04680	N/A	N/A	Not Significant	-1.05529	0.498709
Bcin01g04690	N/A	N/A	Cowpea Upregulated	-1.50307	4.20381
Bcin01g04700	N/A	N/A	Not Significant	-0.0206691	0.135898
Bcin01g04710	Bcnop7	BRCA1 C Terminus (BRCT) domain;Pescadillo N-terminus	Not Significant	-0.127178	0.372551
Bcin01g04720	Bcgab1	GPI transamidase subunit PIG-U	Not Significant	0.0259287	0.0445184
Bcin01g04730	N/A	N/A	Not Significant	0.431928	0.350604
Bcin01g04740	N/A	RNA polymerase I specific transcription initiation factor	Not Significant	-0.632217	20.3268
Bcin01g04750	N/A	N/A	Not Significant	-0.430411	2.09056
Bcin01g04760	N/A	N/A	Cowpea Upregulated	-3.55562	13.15
Bcin01g04770	N/A	N/A	Common Bean Upregulated	1.07647	1.50718
Bcin01g04780	N/A	N/A	Not Significant	0.18508	3.24175
Bcin01g04790	Bcubc6	Ubiquitin-conjugating enzyme	Not Significant	0.56969	8.17397
Bcin01g04800	Bcsam50	Surface antigen	Not Significant	0.0170555	0.165113
Bcin01g04810	N/A	Thioesterase-like superfamily	Not Significant	-0.0480801	0.222156
Bcin01g04820	N/A	N/A	Not Significant	0.864379	0.858212
Bcin01g04840	N/A	Major Facilitator Superfamily	Common Bean Upregulated	1.43228	2.2226
Bcin01g04850	N/A	Pyridine nucleotide-disulphide oxidoreductase	Not Significant	-0.38479	2.22968
Bcin01g04860	N/A	Putative oxalocrotonate tautomerase enzyme	Not Significant	0.866976	6.94808
Bcin01g04870	N/A	NADH:flavin oxidoreductase / NADH oxidase family	Not Significant	0.00799854	0.00796477
Bcin01g04880	N/A	Cytochrome P450	Cowpea Upregulated	-1.62163	8.75519
Bcin01g04890	N/A	Cytochrome P450	Not Significant	-0.0766271	0.661774
Bcin01g04900	gstII	Glutathione S-transferase, C-terminal domain;Glutathione S-transferase, N-terminal domain	Not Significant	0.619367	0.750256
Bcin01g04910	Btp1	N/A	Not Significant	-0.656043	0.45649
Bcin01g04920	Bcdtc1	N/A	Common Bean Upregulated	1.79415	26.4538
Bcin01g04930	N/A	N/A	Cowpea Upregulated	-2.41152	6.71451
Bcin01g04940	Bcmsh4	MutS domain V;MutS domain II;MutS family domain IV;MutS domain III	Not Significant	-0.646485	12.6953
Bcin01g04950	N/A	WD domain, G-beta repeat;NLE (NUC135) domain	Not Significant	0.277941	5.2236
Bcin01g04960	Bcpot1	Thiolase, N-terminal domain;Thiolase, C-terminal domain	Not Significant	0.351271	1.53499
Bcin01g04970	N/A	N/A	Not Significant	0.335294	1.20298
Bcin01g04980	Bcsdh2	2Fe-2S iron-sulfur cluster binding domain;4Fe-4S dicluster domain	Not Significant	0.155192	1.28445
Bcin01g04990	N/A	N/A	Not Significant	-1.59191	1.21718
Bcin01g05000	N/A	N/A	Cowpea Upregulated	-6.34319	5.35627
Bcin01g05010	N/A	Major Facilitator Superfamily	Not Significant	-0.154385	1.70225
Bcin01g05020	N/A	CFEM domain	Not Significant	0.575575	2.30887
Bcin01g05040	N/A	N/A	Not Significant	-0.53693	9.99612
Bcin01g05060	N/A	Peptidase family M1;ERAP1-like C-terminal domain	Not Significant	-0.656055	1.07462
Bcin01g05070	N/A	DnaJ domain;CSL zinc finger	Not Significant	-0.0526199	0.115562
Bcin01g05080	N/A	N/A	Not Significant	-0.670034	0.147442
Bcin01g05090	N/A	Sugar (and other) transporter	Not Significant	-0.5685	1.0377
Bcin01g05100	N/A	Mnd1 family	Cowpea Upregulated	-1.91131	6.24864
Bcin01g05110	Bcrim8	Arrestin (or S-antigen), N-terminal domain	Not Significant	0.458696	21.9213
Bcin01g05120	N/A	Fatty acid desaturase;Domain of unknown function (DUF3474)	Not Significant	-0.347758	2.11724
Bcin01g05130	Bcmrpl25	N/A	Not Significant	-0.00507448	0.00975873
Bcin01g05140	Bcprp28	DEAD/DEAH box helicase;Helicase conserved C-terminal domain	Not Significant	0.37097	21.1946
Bcin01g05150	Bcdph6	Endoribonuclease L-PSP;Diphthamide synthase	Not Significant	-0.112591	0.789003
Bcin01g05160	BcMsn	Zinc-finger double domain	Not Significant	0.0639109	0.259404
Bcin01g05170	N/A	Haemolysin-III related	Not Significant	-0.567295	2.43231
Bcin01g05180	N/A	N/A	Not Significant	-0.113931	0.570208
Bcin01g05190	N/A	HPP family	Not Significant	0.526545	1.07693
Bcin01g05200	Bctgs1	RNA cap guanine-N2 methyltransferase	Not Significant	-0.403744	5.22433
Bcin01g05210	Bcgrh1	GRASP55/65 PDZ-like domain	Not Significant	0.0948328	0.451146
Bcin01g05220	Bcost2	DAD family	Not Significant	0.345331	8.20615
Bcin01g05230	N/A	Transmembrane proteins 14C	Not Significant	-0.0458207	0.387709
Bcin01g05240	N/A	Cytochrome c oxidase biogenesis protein Cmc1 like	Not Significant	0.00318194	0.0058166
Bcin01g05250	Bcgim4	Prefoldin subunit	Not Significant	-0.0843404	0.113253
Bcin01g05270	Bcrrn3	RNA polymerase I specific transcription initiation factor RRN3	Not Significant	-0.19715	1.06961
Bcin01g05280	N/A	Carboxylesterase family	Not Significant	-0.41278	0.514105
Bcin01g05300	N/A	Class II Aldolase and Adducin N-terminal domain	Not Significant	0.352772	6.30824
Bcin01g05310	N/A	Ser-Thr-rich glycosyl-phosphatidyl-inositol-anchored membrane family	Not Significant	0.125604	0.306242
Bcin01g05320	N/A	N/A	Not Significant	-0.934488	0.908454
Bcin01g05330	N/A	N/A	Not Significant	0.336069	1.04924
Bcin01g05340	Bcppe1	Alpha/beta hydrolase family	Not Significant	0.0105869	0.0516495
Bcin01g05350	N/A	Region of unknown function (DUF2417);Alpha/beta hydrolase family	Not Significant	0.205886	0.337149
Bcin01g05360	Bcrfc2	ATPase family associated with various cellular activities (AAA);Replication factor C C-terminal domain	Not Significant	-0.134516	1.16246
Bcin01g05370	N/A	N/A	Not Significant	-0.681427	46.0387
Bcin01g05380	N/A	DEAD/DEAH box helicase;Helicase conserved C-terminal domain;Sec63 Brl domain	Not Significant	-0.356457	3.18336
Bcin01g05400	Bcrcl1	RNA 3'-terminal phosphate cyclase;RNA 3'-terminal phosphate cyclase (RTC), insert domain	Not Significant	0.659047	4.64782
Bcin01g05410	N/A	Fungal domain of unknown function (DUF1746)	Not Significant	0.136002	3.23532
Bcin01g05420	N/A	N/A	Not Significant	0.166473	1.7353
Bcin01g05430	Bcfrs2	tRNA synthetases class II core domain (F)	Not Significant	-0.00664664	0.0198787
Bcin01g05440	N/A	G-patch domain;Domain of unknown function (DUF4187)	Not Significant	0.191416	1.17986
Bcin01g05450	N/A	N/A	Not Significant	-0.145567	1.94549
Bcin01g05460	N/A	Origin recognition complex (ORC) subunit 3 N-terminus	Not Significant	-0.623948	25.6204
Bcin01g05470	N/A	N/A	Common Bean Upregulated	1.64634	6.32432
Bcin01g05480	Bcsec66	Preprotein translocase subunit Sec66	Not Significant	0.35163	5.10239
Bcin01g05520	Bcbna1	3-hydroxyanthranilic acid dioxygenase	Not Significant	0.523818	21.1127
Bcin01g05530	Bcfmp41	Fumarylacetoacetate (FAA) hydrolase family	Not Significant	0.306761	5.08017
Bcin01g05550	Bccpa2	Biotin carboxylase, N-terminal domain;Carbamoyl-phosphate synthase L chain, ATP binding domain;Carbamoyl-phosphate synthetase large chain, oligomerisation domain	Not Significant	-0.520483	2.94043
Bcin01g05570	N/A	Histone acetyltransferase subunit NuA4	Not Significant	0.791837	3.26136
Bcin01g05580	N/A	Cupin-like domain	Not Significant	0.420669	1.74145
Bcin01g05590	N/A	DEAD/DEAH box helicase;Helicase conserved C-terminal domain	Not Significant	-0.164337	0.448984
Bcin01g05600	N/A	N/A	Not Significant	0.957767	4.58465
Bcin01g05610	Bcenv7	Protein kinase domain	Not Significant	0.218624	0.95029
Bcin01g05620	N/A	N/A	Not Significant	0.227447	0.159868
Bcin01g05630	N/A	N/A	Not Significant	0.302364	3.25847
Bcin01g05640	N/A	Cortical protein marker for cell polarity	Not Significant	0.181361	1.59577
Bcin01g05650	Bcmgm101	Mitochondrial genome maintenance MGM101	Not Significant	0.0345379	0.236158
Bcin01g05660	Bccoa4	N/A	Not Significant	-0.0980466	0.486975
Bcin01g05670	Bcbpl1	Biotin/lipoate A/B protein ligase family;Biotin-protein ligase, N terminal	Not Significant	-0.179199	2.51433
Bcin01g05680	N/A	Glycosyl hydrolase family 47	Not Significant	0.971382	7.38574
Bcin01g05690	N/A	Fungal Zn(2)-Cys(6) binuclear cluster domain	Cowpea Upregulated	-1.90777	1.3835
Bcin01g05710	N/A	Glycosyl transferases group 1	Not Significant	-0.62602	6.37007
Bcin01g05730	N/A	Glycoside-hydrolase family GH114	Not Significant	-0.476826	3.69045
Bcin01g05740	N/A	Spherulation-specific family 4	Not Significant	-0.632635	15.5537
Bcin01g05750	N/A	NAD dependent epimerase/dehydratase family	Not Significant	-0.569813	1.57509
Bcin01g05760	N/A	N/A	Cowpea Upregulated	-1.10996	30.6748
Bcin01g05770	N/A	alpha/beta hydrolase fold	Not Significant	0.338376	5.07544
Bcin01g05780	N/A	Helix-loop-helix DNA-binding domain;Domain of unknown function (DUF2014)	Not Significant	-0.372652	1.73549
Bcin01g05790	BcniiA	Pyridine nucleotide-disulphide oxidoreductase;Rieske [2Fe-2S] domain;Nitrite and sulphite reductase 4Fe-4S domain;Nitrite/Sulfite reductase ferredoxin-like half domain;BFD-like [2Fe-2S] binding domain;Pyridine nucleotide-disulphide oxidoreductase	Not Significant	0.445712	8.14705
Bcin01g05800	N/A	NB-ARC domain;Heterokaryon incompatibility protein (HET);Tetratricopeptide repeat;Tetratricopeptide repeat	Not Significant	-0.121241	0.233128
Bcin01g05810	N/A	N/A	Not Significant	0.122482	0.294268
Bcin01g05820	N/A	SAD/SRA domain	Not Significant	-0.523958	5.24546
Bcin01g05830	N/A	FAD binding domain	Cowpea Upregulated	-1.24825	13.935
Bcin01g05840	N/A	alpha/beta hydrolase fold	Not Significant	-0.115083	2.53482
Bcin01g05860	N/A	NmrA-like family	Not Significant	-0.419587	0.438862
Bcin01g05870	N/A	NAD dependent epimerase/dehydratase family	Cowpea Upregulated	-2.18454	13.3231
Bcin01g05890	Bmr1	ABC transporter;ABC-2 type transporter;CDR ABC transporter;ABC-transporter extracellular N-terminal	Not Significant	0.0656726	0.100779
Bcin01g05900	N/A	N/A	Not Significant	0.359525	2.46105
Bcin01g05910	N/A	N/A	Not Significant	0.813546	5.77504
Bcin01g05920	N/A	SacI homology domain;Endonuclease/Exonuclease/phosphatase family	Not Significant	-0.0850274	1.30463
Bcin01g05940	N/A	Lipase (class 3)	Not Significant	-0.0412765	0.122738
Bcin01g05950	N/A	Fumarylacetoacetate (FAA) hydrolase family	Not Significant	0.16663	0.466403
Bcin01g05960	N/A	N/A	Not Significant	0.110923	0.166248
Bcin01g05970	N/A	Transferase family	Not Significant	-0.139626	0.205665
Bcin01g05980	N/A	FAD binding domain	Not Significant	0.420649	0.859133
Bcin01g05990	Bcsdh6	Complex 1 protein (LYR family)	Not Significant	-0.00616876	3.05788
Bcin01g06000	N/A	N/A	Not Significant	-0.362711	7.33944
Bcin01g06010	Bccrh1	Glycosyl hydrolases family 16	Not Significant	0.406688	3.49117
Bcin01g06020	N/A	PH domain;RhoGAP domain	Not Significant	-0.0952184	1.21422
Bcin01g06030	Bcsgs1	DEAD/DEAH box helicase;Helicase conserved C-terminal domain;RQC domain	Not Significant	-0.384073	21.3143
Bcin01g06040	N/A	Ammonium Transporter Family	Not Significant	0.349751	1.67354
Bcin01g06050	N/A	2OG-Fe(II) oxygenase superfamily;non-haem dioxygenase in morphine synthesis N-terminal	Not Significant	-0.937259	22.4193
Bcin01g06060	N/A	N/A	Not Significant	0.401349	1.68571
Bcin01g06070	Bcsec53	Eukaryotic phosphomannomutase	Not Significant	0.549485	1.80836
Bcin01g06080	N/A	WW domain	Not Significant	0.203179	0.682328
Bcin01g06090	Bccdc6	AAA domain	Not Significant	0.00140838	0.0325934
Bcin01g06100	N/A	Histidine phosphatase superfamily (branch 2)	Not Significant	0.068454	0.683363
Bcin01g06110	N/A	Amino acid permease	Not Significant	0.000156762	0.0282388
Bcin01g06120	Bcmns1	Glycosyl hydrolase family 47	Not Significant	-0.144846	1.22376
Bcin01g06130	N/A	Autophagocytosis associated protein, active-site domain	Not Significant	-0.208688	1.18921
Bcin01g06140	Bcmsl1	RNA recognition motif. (a.k.a. RRM, RBD, or RNP domain)	Not Significant	0.0815127	0.14595
Bcin01g06150	Bcarc40	WD domain, G-beta repeat	Not Significant	-0.137027	1.11172
Bcin01g06160	N/A	N/A	Not Significant	-0.058777	0.0207858
Bcin01g06170	N/A	Flavin-binding monooxygenase-like;Pyridine nucleotide-disulphide oxidoreductase	Not Significant	0.315054	4.04535
Bcin01g06180	N/A	N/A	Not Significant	3.39671	1.08928
Bcin01g06190	N/A	N/A	Not Significant	-0.458647	3.14949
Bcin01g06200	Bchox7	Homeobox domain	Not Significant	-0.242161	5.70431
Bcin01g06210	N/A	Serine carboxypeptidase	Not Significant	0.313495	1.06979
Bcin01g06230	Bcnas2	PDZ domain	Not Significant	-0.237418	0.946214
Bcin01g06240	N/A	RhoGEF domain	Not Significant	0.473999	0.665591
Bcin01g06250	N/A	Lysophospholipase catalytic domain	Not Significant	0.392045	2.26158
Bcin01g06270	N/A	C2 domain;Plant family of unknown function (DUF810);Munc13 (mammalian uncoordinated) homology domain	Not Significant	0.153511	3.96051
Bcin01g06280	N/A	N/A	Not Significant	0.226582	4.54697
Bcin01g06290	BccrnA	Major Facilitator Superfamily	Not Significant	0.175482	1.75129
Bcin01g06300	Bcyoh1	N/A	Not Significant	0.19688	1.83267
Bcin01g06310	N/A	Sugar (and other) transporter	Not Significant	-0.261611	1.11956
Bcin01g06320	Bcpol30	Proliferating cell nuclear antigen, N-terminal domain;Proliferating cell nuclear antigen, C-terminal domain	Not Significant	-0.122179	2.17382
Bcin01g06330	N/A	Phosphomethylpyrimidine kinase	Not Significant	0.24537	2.44078
Bcin01g06340	Bcdut1	dUTPase	Not Significant	0.00383598	0.0337599
Bcin01g06350	N/A	N/A	Common Bean Upregulated	2.22216	4.54752
Bcin01g06360	N/A	N/A	Cowpea Upregulated	-1.33829	11.3939
Bcin01g06370	N/A	N/A	Not Significant	-0.615888	6.94561
Bcin01g06380	N/A	N/A	Not Significant	0.5378	2.54745
Bcin01g06390	N/A	N/A	Not Significant	-0.771824	7.80368
Bcin01g06410	N/A	C2 domain	Not Significant	0.150287	1.05432
Bcin01g06420	Bcage1	PH domain;Putative GTPase activating protein for Arf	Not Significant	-0.247137	4.54142
Bcin01g06430	N/A	Thioesterase-like superfamily	Not Significant	0.284033	2.94599
Bcin01g06440	N/A	Translation initiation factor eIF3 subunit	Not Significant	-0.268922	1.13933
Bcin01g06460	Bcrpt4	ATPase family associated with various cellular activities (AAA)	Not Significant	0.026799	0.154736
Bcin01g06470	N/A	Glutamine amidotransferases class-II;SIS domain;Glutamine amidotransferase domain	Not Significant	-0.450522	2.66538
Bcin01g06480	N/A	Protein kinase domain;FHA domain	Not Significant	0.133479	2.53754
Bcin01g06490	N/A	HCNGP-like protein	Not Significant	0.312636	0.923115
Bcin01g06500	Bcpre4	Proteasome subunit	Not Significant	0.26273	4.91029
Bcin01g06510	Bcarr3	Sodium Bile acid symporter family	Not Significant	-0.601141	18.7647
Bcin01g06520	Bcmph1	Helicase conserved C-terminal domain;Type III restriction enzyme, res subunit	Cowpea Upregulated	-1.49057	147.95
Bcin01g06530	N/A	Major Facilitator Superfamily	Not Significant	0.0271011	2.09799
Bcin01g06540	N/A	Glycosyl transferases group 1	Common Bean Upregulated	2.35259	14.8481
Bcin01g06560	N/A	Major Facilitator Superfamily	Not Significant	0.273254	1.58106
Bcin01g06570	Bcdal81	Fungal Zn(2)-Cys(6) binuclear cluster domain;Fungal specific transcription factor domain	Not Significant	0.0824204	0.237623
Bcin01g06600	N/A	Dihydrodipicolinate synthetase family	Not Significant	-0.434884	3.2274
Bcin01g06610	N/A	N/A	Not Significant	-0.826516	3.33589
Bcin01g06620	Bcfap1	NF-X1 type zinc finger;R3H domain	Not Significant	0.00653199	0.0136259
Bcin01g06630	N/A	N/A	Common Bean Upregulated	1.73196	11.7939
Bcin01g06640	Bchis1	ATP phosphoribosyltransferase;HisG, C-terminal domain	Not Significant	-0.0714237	0.146092
Bcin01g06650	N/A	Ribosomal protein S28e	Not Significant	0.251073	0.358604
Bcin01g06660	N/A	N/A	Not Significant	0.735946	25.9259
Bcin01g06670	N/A	LYAR-type C2HC zinc finger	Not Significant	-0.346894	4.7849
Bcin01g06690	N/A	N/A	Cowpea Upregulated	-1.24392	9.65241
Bcin01g06700	N/A	Alpha/beta hydrolase family	Not Significant	0.23131	0.497528
Bcin01g06710	N/A	RhoGEF domain;BAR domain	Not Significant	-0.0793695	0.641495
Bcin01g06720	Bcest2	Reverse transcriptase (RNA-dependent DNA polymerase);Telomerase ribonucleoprotein complex - RNA binding domain	Not Significant	-0.0197782	0.122463
Bcin01g06730	N/A	Fungal Zn(2)-Cys(6) binuclear cluster domain;Fungal specific transcription factor domain	Not Significant	-0.6531	30.2301
Bcin01g06750	N/A	N/A	Cowpea Upregulated	-1.05967	8.93981
Bcin01g06770	N/A	Zinc finger C-x8-C-x5-C-x3-H type (and similar);IBR domain, a half RING-finger domain	Not Significant	-0.387443	1.58991
Bcin01g06790	N/A	GDSL-like Lipase/Acylhydrolase	Not Significant	-0.182491	1.85605
Bcin01g06800	N/A	Class-II DAHP synthetase family	Not Significant	0.29507	0.384835
Bcin01g06810	N/A	N/A	Not Significant	0.516224	18.955
Bcin01g06820	N/A	N/A	Not Significant	-0.308837	3.00184
Bcin01g06830	N/A	N/A	Not Significant	-7.42179	0.826029
Bcin01g06840	N/A	short chain dehydrogenase	Not Significant	0.0318534	0.0529933
Bcin01g06850	N/A	Enoyl-(Acyl carrier protein) reductase	Not Significant	0.996947	11.9429
Bcin01g06860	N/A	N/A	Cowpea Upregulated	-1.17506	22.7791
Bcin01g06870	N/A	N/A	Not Significant	-0.0981029	1.51111
Bcin01g06880	Bccox10	UbiA prenyltransferase family	Not Significant	-0.274527	4.41318
Bcin01g06900	N/A	Purine nucleoside permease (NUP)	Not Significant	0.224098	0.704628
Bcin01g06910	N/A	N/A	Not Significant	-0.0429623	0.0869828
Bcin01g06920	N/A	N/A	Cowpea Upregulated	-4.43847	14.5631
Bcin01g06935	N/A	arg-2/CPA1 leader peptide	Not Significant	0.306259	0.0202593
Bcin01g06940	N/A	SAP domain	Not Significant	0.117423	0.574514
Bcin01g06950	N/A	N/A	Not Significant	0.181239	1.02966
Bcin01g06960	Bccir1	Electron transfer flavoprotein domain	Not Significant	0.044888	0.10673
Bcin01g06970	Bclip1	Carboxylesterase family	Not Significant	-0.191105	1.49309
Bcin01g06980	N/A	Alpha/beta hydrolase family	Cowpea Upregulated	-2.97363	5.23839
Bcin01g06990	N/A	ATPase family associated with various cellular activities (AAA)	Cowpea Upregulated	-1.01641	10.0832
Bcin01g07000	N/A	Putative amidoligase enzyme	Common Bean Upregulated	1.01097	12.4798
Bcin01g07010	N/A	N/A	Common Bean Upregulated	1.89266	4.94565
Bcin01g07020	N/A	RTA1 like protein	Not Significant	0.282126	0.687876
Bcin01g07030	N/A	Fungal Zn(2)-Cys(6) binuclear cluster domain	Not Significant	-0.188071	3.51476
Bcin01g07040	N/A	N/A	Not Significant	-0.0361808	0.0742008
Bcin01g07050	N/A	Rap1-interacting factor 1 N terminal	Not Significant	0.237778	2.23909
Bcin01g07080	N/A	Ctr copper transporter family	Common Bean Upregulated	1.0936	3.82821
Bcin01g07090	N/A	Ferric reductase like transmembrane component;FAD-binding domain;Ferric reductase NAD binding domain	Not Significant	0.229554	1.56265
Bcin01g07100	Bcctr1	Ctr copper transporter family	Cowpea Upregulated	-1.59009	4.11224
Bcin01g07110	N/A	Diacylglycerol kinase catalytic domain	Not Significant	0.230441	1.49246
Bcin01g07120	N/A	N/A	Not Significant	-0.0377692	0.222498
Bcin01g07130	N/A	N/A	Not Significant	0.765078	0.306675
Bcin01g07140	N/A	N/A	Not Significant	1.17337	0.681837
Bcin01g07150	N/A	N/A	Cowpea Upregulated	-1.77878	11.6696
Bcin01g07160	N/A	Transcription factor TFIIB repeat	Cowpea Upregulated	-4.0991	3.18749
Bcin01g07170	N/A	FHA domain	Not Significant	0.381547	0.0178655
Bcin01g07180	Bcmgr2	Reactive mitochondrial oxygen species modulator 1	Not Significant	-0.165281	0.384225
Bcin01g07190	Bclcc5	Multicopper oxidase;Multicopper oxidase;Multicopper oxidase	Not Significant	0.633933	3.56335
Bcin01g07210	N/A	Glycosyl hydrolase family 92	Not Significant	-0.16839	0.345287
Bcin01g07220	N/A	ABC transporter;ABC transporter transmembrane region	Not Significant	-0.582932	2.31709
Bcin01g07230	N/A	Neutral/alkaline non-lysosomal ceramidase, N-terminal	Not Significant	0.31349	1.66812
Bcin01g07240	Bchgh1	Domain of unknown function (DUF383);Domain of unknown function (DUF384)	Not Significant	-0.144848	1.26774
Bcin01g07250	N/A	Glycosyl hydrolases family 28	Not Significant	0.170593	0.44708
Bcin01g07260	N/A	Glycosyl hydrolases family 43	Not Significant	0.554646	4.71829
Bcin01g07270	Bchxt19	Sugar (and other) transporter	Not Significant	0.00231852	0.0496662
Bcin01g07300	Bcbud13	Pre-mRNA-splicing factor of RES complex	Not Significant	0.425701	7.82998
Bcin01g07320	CND7	N/A	Not Significant	-0.0293853	0.307637
Bcin01g07330	Bcpg5	Glycosyl hydrolases family 28	Not Significant	1.04342	1.05373
Bcin01g07340	N/A	N/A	Not Significant	0.429501	3.99699
Bcin01g07350	N/A	N/A	Not Significant	-0.314817	2.73749
Bcin01g07360	N/A	N/A	Common Bean Upregulated	1.1833	1.55772
Bcin01g07380	N/A	N/A	Not Significant	-0.0193456	0.0439545
Bcin01g07400	N/A	Membrane transport protein	Not Significant	-0.173141	1.55929
Bcin01g07420	Bcpxr1	G-patch domain	Not Significant	0.460063	2.02991
Bcin01g07440	Bcsvp26	Transmembrane adaptor Erv26	Not Significant	0.217155	0.903929
Bcin01g07450	Bcbud23	Methyltransferase domain;Methyltransferase involved in Williams-Beuren syndrome	Not Significant	0.313779	0.831802
Bcin01g07460	Bcidh1	Isocitrate/isopropylmalate dehydrogenase	Not Significant	-0.0473497	0.10223
Bcin01g07470	N/A	N/A	Not Significant	-0.522037	1.37953
Bcin01g07480	N/A	N/A	Not Significant	-0.0847146	0.807964
Bcin01g07490	N/A	Ribosomal subunit 39S	Not Significant	-0.198784	0.955817
Bcin01g07500	N/A	N/A	Not Significant	0.518596	1.35143
Bcin01g07510	Bcerj5	DnaJ domain	Not Significant	-0.0755371	0.339539
Bcin01g07520	N/A	N/A	Not Significant	0.421849	10.2113
Bcin01g07530	N/A	Protein of unknown function (DUF1237)	Not Significant	0.55569	5.95502
Bcin01g07550	N/A	Cys/Met metabolism PLP-dependent enzyme	Not Significant	-0.312874	8.54648
Bcin01g07570	N/A	N/A	Not Significant	0.120291	1.17435
Bcin01g07580	N/A	N/A	Not Significant	-0.0157571	0.183292
Bcin01g07590	N/A	N/A	Not Significant	-0.0567135	0.223419
Bcin01g07600	Bctvp38	SNARE associated Golgi protein	Not Significant	0.32035	1.3382
Bcin01g07610	N/A	Smr domain;Domain of unknown function (DUF1771)	Not Significant	0.0876827	0.281586
Bcin01g07620	Bcpcd1	NUDIX domain	Not Significant	0.333996	3.53261
Bcin01g07630	N/A	Carbonic anhydrase	Not Significant	-0.230944	0.849857
Bcin01g07640	N/A	N/A	Not Significant	0.744064	9.11483
Bcin01g07660	N/A	ABC transporter;ABC transporter transmembrane region	Not Significant	0.832086	3.00872
Bcin01g07670	N/A	N/A	Common Bean Upregulated	3.72951	1.31916
Bcin01g07680	N/A	Lysine methyltransferase	Not Significant	-0.213975	2.32998
Bcin01g07690	N/A	N/A	Not Significant	0.166973	5.48987
Bcin01g07700	N/A	N/A	Not Significant	-0.323884	4.71436
Bcin01g07710	N/A	Leucine Rich repeats (2 copies)	Not Significant	-0.0914571	1.4332
Bcin01g07720	N/A	Dolichol-phosphate mannosyltransferase subunit 3 (DPM3)	Not Significant	0.457728	0.789186
Bcin01g07730	N/A	Oxidoreductase-like protein, N-terminal	Not Significant	0.354853	1.339
Bcin01g07740	N/A	N/A	Not Significant	-0.443944	32.5297
Bcin01g07760	N/A	Aldo/keto reductase family	Not Significant	0.590086	11.101
Bcin01g07770	Bctrx2	Thioredoxin	Not Significant	0.290353	1.7289
Bcin01g07780	N/A	Putative RNA methyltransferase	Not Significant	-0.0435244	0.0419628
Bcin01g07790	N/A	N/A	Not Significant	0.626877	0.15859
Bcin01g07800	N/A	Nucleotidyltransferase domain;Cid1 family poly A polymerase	Not Significant	-0.409629	8.20749
Bcin01g07810	N/A	Integral peroxisomal membrane peroxin	Not Significant	-0.121963	1.38377
Bcin01g07820	Bcyip1	Yip1 domain	Not Significant	0.679436	2.4415
Bcin01g07840	N/A	Fungal Zn(2)-Cys(6) binuclear cluster domain	Not Significant	0.204259	2.78218
Bcin01g07850	N/A	RTA1 like protein	Not Significant	0.64504	2.13994
Bcin01g07860	N/A	N/A	Not Significant	0.176132	0.904389
Bcin01g07880	N/A	RNA recognition motif. (a.k.a. RRM, RBD, or RNP domain)	Not Significant	-0.285313	0.208879
Bcin01g07920	Bcsps19	Enoyl-(Acyl carrier protein) reductase	Not Significant	-0.140229	0.309591
Bcin01g07930	N/A	N/A	Not Significant	0.530982	1.80834
Bcin01g07940	N/A	N/A	Cowpea Upregulated	-2.16427	16.0802
Bcin01g07950	Bclcc1	Multicopper oxidase;Multicopper oxidase;Multicopper oxidase	Cowpea Upregulated	-1.98179	17.4375
Bcin01g07960	Bcwhi2	N/A	Not Significant	0.137832	1.48099
Bcin01g07970	N/A	N/A	Not Significant	-0.308709	23.0507
Bcin01g07980	N/A	GPR1/FUN34/yaaH family	Not Significant	0.125705	0.314334
Bcin01g07990	Bckha1	Sodium/hydrogen exchanger family	Not Significant	0.120332	0.391977
Bcin01g08000	N/A	Metallo-beta-lactamase superfamily	Not Significant	0.281784	3.40976
Bcin01g08010	N/A	Phosphoribosyl transferase domain	Not Significant	0.273171	3.99636
Bcin01g08030	Bcgcn20	ABC transporter;ABC transporter	Not Significant	0.0448472	0.141106
Bcin01g08040	BctubA	Tubulin/FtsZ family, GTPase domain;Tubulin C-terminal domain	Not Significant	-0.0267217	0.0938124
Bcin01g08050	Bcass1	Arginosuccinate synthase	Cowpea Upregulated	-1.43063	7.8431
Bcin01g08060	N/A	N/A	Common Bean Upregulated	11.2946	2.00077
Bcin01g08070	N/A	Complex I intermediate-associated protein 30 (CIA30)	Not Significant	0.0716609	0.46829
Bcin01g08090	N/A	N/A	Not Significant	-1.63786	0.699811
Bcin01g08100	N/A	Phytanoyl-CoA dioxygenase (PhyH)	Not Significant	0.143785	0.608271
Bcin01g08110	N/A	Ricin-type beta-trefoil lectin domain;Melibiase	Common Bean Upregulated	1.27885	3.3491
Bcin01g08120	N/A	Spherulation-specific family 4	Not Significant	0.624851	4.38671
Bcin01g08130	N/A	N/A	Not Significant	-0.961778	3.86754
Bcin01g08140	N/A	N/A	Not Significant	-0.251246	0.324528
Bcin01g08160	N/A	N/A	Cowpea Upregulated	-2.46541	3.43759
Bcin01g08180	N/A	N/A	Not Significant	0.387721	2.79393
Bcin01g08190	N/A	Alpha/beta hydrolase family	Not Significant	-0.274587	2.59572
Bcin01g08200	N/A	Protein of unknown function (DUF3445)	Not Significant	0.666735	7.41396
Bcin01g08220	N/A	Zinc-binding dehydrogenase;Alcohol dehydrogenase GroES-like domain	Not Significant	-0.121774	0.178453
Bcin01g08230	Bccrz1	Zinc-finger double domain	Not Significant	-0.00301947	0.0311046
Bcin01g08240	N/A	Cation efflux family	Not Significant	-0.332605	4.61882
Bcin01g08250	N/A	N/A	Not Significant	-0.393347	0.203497
Bcin01g08260	Bcrib4	6,7-dimethyl-8-ribityllumazine synthase	Not Significant	-0.241519	0.756483
Bcin01g08270	N/A	Protein of unknown function (DUF3074)	Not Significant	0.246915	0.278969
Bcin01g08280	Bcade8	Formyl transferase	Not Significant	-0.0320781	0.0314196
Bcin01g08290	N/A	Fms-interacting protein	Not Significant	-0.163916	0.918613
Bcin01g08310	Bcmde1	Class II Aldolase and Adducin N-terminal domain	Not Significant	-0.0156697	0.0336139
Bcin01g08320	Bccne1	Calreticulin family	Not Significant	0.0377028	0.109157
Bcin01g08330	N/A	Amino-transferase class IV	Not Significant	0.548843	13.5979
Bcin01g08340	N/A	Methyltransferase domain	Not Significant	-0.261151	0.548312
Bcin01g08350	N/A	Nicotinate phosphoribosyltransferase (NAPRTase) family	Not Significant	0.06727	0.396598
Bcin01g08360	N/A	Patatin-like phospholipase;Domain of unknown function (DUF3336)	Not Significant	0.520703	9.34329
Bcin01g08370	N/A	Taurine catabolism dioxygenase TauD, TfdA family	Not Significant	0.488207	10.9038
Bcin01g08380	N/A	Uncharacterized protein conserved in bacteria (DUF2256)	Not Significant	0.68419	4.85327
Bcin01g08390	N/A	Cytochrome P450	Not Significant	-0.0374464	0.108359
Bcin01g08400	N/A	Oligosaccharyltransferase subunit Ribophorin II	Not Significant	0.0722081	0.748217
Bcin01g08410	N/A	CS domain	Not Significant	-0.371252	0.00675762
Bcin01g08420	Bctfb3	Zinc finger, C3HC4 type (RING finger);CDK-activating kinase assembly factor MAT1	Not Significant	0.102674	0.269451
Bcin01g08440	Bcmsd1	tRNA synthetases class II (D, K and N);OB-fold nucleic acid binding domain	Not Significant	-0.218106	5.75009
Bcin01g08450	N/A	N/A	Not Significant	-0.00487544	0.0348129
Bcin01g08460	N/A	Serine hydrolase (FSH1)	Not Significant	0.152401	1.12718
Bcin01g08470	N/A	BolA-like protein	Not Significant	-0.0204445	0.00597989
Bcin01g08480	N/A	AMP-binding enzyme;AMP-binding enzyme C-terminal domain	Not Significant	0.157727	0.573413
Bcin01g08490	Bccdc33	Eukaryotic initiation factor 4E	Not Significant	-0.106068	0.283974
Bcin01g08500	Bcsym1	Mpv17 / PMP22 family	Not Significant	0.0383013	0.544951
Bcin01g08510	N/A	Major Facilitator Superfamily	Not Significant	-0.0160723	0.10937
Bcin01g08520	Bcprx4	AhpC/TSA family;C-terminal domain of 1-Cys peroxiredoxin	Not Significant	-0.313451	1.40102
Bcin01g08550	N/A	N/A	Not Significant	0.131954	1.77468
Bcin01g08560	Bcgpi14	Mannosyltransferase (PIG-M)	Not Significant	0.270968	2.31748
Bcin01g08570	N/A	Translin family	Not Significant	0.604779	0.716804
Bcin01g08580	N/A	N/A	Not Significant	-0.406322	4.61625
Bcin01g08590	N/A	Protein of unknown function (DUF3533)	Cowpea Upregulated	-1.87722	27.1393
Bcin01g08600	N/A	Fungal Zn(2)-Cys(6) binuclear cluster domain;Fungal specific transcription factor domain	Not Significant	0.0165333	0.0271441
Bcin01g08610	N/A	FAD binding domain	Not Significant	0.0934374	0.194777
Bcin01g08620	N/A	Amidohydrolase	Not Significant	0.750498	2.41025
Bcin01g08630	N/A	Common central domain of tyrosinase	Not Significant	-0.313006	0.409973
Bcin01g08640	Bcpho89	Phosphate transporter family	Not Significant	0.165269	1.13831
Bcin01g08650	Bccdc5	Protein kinase domain;POLO box duplicated region	Not Significant	-0.0976209	2.47847
Bcin01g08660	N/A	Optic atrophy 3 protein (OPA3)	Not Significant	-0.0935189	0.656225
Bcin01g08670	N/A	N/A	Not Significant	-0.793785	9.01334
Bcin01g08680	Bcpio10	Shwachman-Bodian-Diamond syndrome (SBDS) protein	Not Significant	-0.299105	1.70668
Bcin01g08700	N/A	N/A	Not Significant	-0.114573	0.171675
Bcin01g08710	N/A	Complex 1 protein (LYR family)	Not Significant	-0.0489742	0.0965869
Bcin01g08720	Bcmms2	Ubiquitin-conjugating enzyme	Not Significant	0.766503	11.9196
Bcin01g08730	Bcmon2	Guanine nucleotide exchange factor in Golgi transport N-terminal	Not Significant	-0.137445	4.18385
Bcin01g08740	N/A	SPFH domain / Band 7 family	Not Significant	0.0437768	0.110543
Bcin01g08750	N/A	N/A	Not Significant	-0.35237	11.4438
Bcin01g08760	Bcsip5	N/A	Not Significant	0.248765	2.81807
Bcin01g08770	Bcara2	Aldo/keto reductase family	Not Significant	-0.109585	0.281147
Bcin01g08780	N/A	DAHP synthetase I family	Not Significant	0.0815512	0.233229
Bcin01g08790	N/A	N/A	Not Significant	-0.158664	1.11814
Bcin01g08800	N/A	N/A	Cowpea Upregulated	-1.76048	5.53149
Bcin01g08810	N/A	Heterokaryon incompatibility protein (HET)	Not Significant	-0.0783063	0.813739
Bcin01g08820	N/A	Alcohol acetyltransferase	Not Significant	0.0517703	0.374619
Bcin01g08830	N/A	N/A	Not Significant	0.449613	1.0493
Bcin01g08850	Bcmri1	Initiation factor 2 subunit family	Not Significant	-0.162342	0.906481
Bcin01g08860	Bcdao6	FAD dependent oxidoreductase	Not Significant	0.103931	0.563656
Bcin01g08870	N/A	TB2/DP1, HVA22 family	Not Significant	0.720716	15.5888
Bcin01g08880	N/A	Transport and Golgi organisation 2	Not Significant	0.189089	3.7654
Bcin01g08900	N/A	Copper amine oxidase, enzyme domain;Copper amine oxidase, N2 domain;Copper amine oxidase, N3 domain	Not Significant	0.303904	1.38269
Bcin01g08910	N/A	GDSL-like Lipase/Acylhydrolase	Common Bean Upregulated	1.58496	47.9492
Bcin01g08930	Bctfb2	Transcription factor Tfb2	Not Significant	0.14131	1.15472
Bcin01g08940	N/A	Thioesterase superfamily	Not Significant	-0.294964	2.84547
Bcin01g08950	N/A	Sugar (and other) transporter	Cowpea Upregulated	-1.45936	3.44204
Bcin01g08960	N/A	UV-endonuclease UvdE	Not Significant	-0.422345	3.0683
Bcin01g08970	N/A	Transient receptor potential (TRP) ion channel;ML-like domain	Not Significant	-0.0875278	0.363804
Bcin01g08980	N/A	N/A	Not Significant	-0.104426	2.32658
Bcin01g08990	N/A	Polysaccharide deacetylase	Not Significant	0.17238	0.781068
Bcin01g09000	N/A	Arsenical pump membrane protein	Not Significant	-0.0261251	0.191753
Bcin01g09010	N/A	N/A	Not Significant	-0.12309	0.302046
Bcin01g09020	N/A	Tannase and feruloyl esterase	Not Significant	0.253296	1.46908
Bcin01g09040	N/A	DnaJ domain	Not Significant	0.459332	9.52383
Bcin01g09050	N/A	N/A	Not Significant	-0.212693	1.55568
Bcin01g09060	N/A	Domain of unknown function (DUF3835);Prefoldin subunit	Not Significant	0.057832	0.463369
Bcin01g09070	N/A	N/A	Cowpea Upregulated	-1.03255	4.50338
Bcin01g09080	Bccsc1	Calcium-dependent channel, 7TM region, putative phosphate;Late exocytosis, associated with Golgi transport;Cytosolic domain of 10TM putative phosphate transporter	Not Significant	0.0385366	0.1512
Bcin01g09090	N/A	ATPase family associated with various cellular activities (AAA)	Cowpea Upregulated	-1.8165	3.58365
Bcin01g09100	N/A	Glycosyltransferase family 20;Trehalose-phosphatase	Not Significant	-0.0541648	0.286397
Bcin01g09120	Bcpre10	Proteasome subunit;Proteasome subunit A N-terminal signature	Not Significant	0.0406232	0.157901
Bcin01g09130	N/A	Histidine phosphatase superfamily (branch 1)	Not Significant	-0.802804	5.88509
Bcin01g09140	N/A	Cyclin	Not Significant	-0.129529	1.32112
Bcin01g09150	Bcpre3	Proteasome subunit	Not Significant	0.290836	2.95885
Bcin01g09160	Bcerv2	Erv1 / Alr family	Not Significant	0.0356759	0.0849454
Bcin01g09170	N/A	Amino-transferase class IV	Not Significant	-0.209101	0.78433
Bcin01g09180	N/A	Cysteine-rich secretory protein family	Not Significant	-0.116092	0.77754
Bcin01g09190	N/A	BTB/POZ domain	Cowpea Upregulated	-3.79851	6.34336
Bcin01g09200	N/A	N/A	Not Significant	-0.129196	0.247288
Bcin01g09230	Bcphy2	Response regulator receiver domain;Phytochrome region;His Kinase A (phospho-acceptor) domain;GAF domain;Histidine kinase-, DNA gyrase B-, and HSP90-like ATPase;PAS fold	Not Significant	0.421942	9.37047
Bcin01g09240	N/A	Centrosome microtubule-binding domain of Cep57	Not Significant	-0.537225	42.0685
Bcin01g09250	N/A	N/A	Not Significant	-0.28796	4.17512
Bcin01g09260	N/A	N/A	Not Significant	-0.332167	0.761979
Bcin01g09270	N/A	PQ loop repeat	Not Significant	0.318159	0.983549
Bcin01g09280	N/A	N/A	Not Significant	-0.126594	0.677501
Bcin01g09290	N/A	N/A	Cowpea Upregulated	-1.45976	12.6202
Bcin01g09300	Bcecm29	Proteasome stabiliser	Not Significant	-0.0491297	0.563858
Bcin01g09310	N/A	14-3-3 protein	Not Significant	-0.0486101	0.114041
Bcin01g09320	N/A	E1-E2 ATPase;Cation transporting ATPase, C-terminus;Cation transporter/ATPase, N-terminus;haloacid dehalogenase-like hydrolase	Not Significant	-0.144769	0.670714
Bcin01g09330	Bcpup3	Proteasome subunit	Not Significant	0.0640795	0.500666
Bcin01g09340	N/A	TUG ubiquitin-like domain	Not Significant	0.23834	8.31917
Bcin01g09350	N/A	Ribosomal protein L36e	Not Significant	-0.26024	0.373832
Bcin01g09360	Bcccp1	Peroxidase	Not Significant	-0.0776098	0.698869
Bcin01g09380	N/A	N/A	Not Significant	0.44112	1.90101
Bcin01g09390	N/A	WSC domain;Glycosyl hydrolase catalytic core	Cowpea Upregulated	-1.05986	11.1609
Bcin01g09400	N/A	N/A	Not Significant	0.727961	9.37006
Bcin01g09410	N/A	N/A	Cowpea Upregulated	-1.50784	3.1564
Bcin01g09420	N/A	N/A	Not Significant	-0.185505	1.12556
Bcin01g09430	N/A	Cutinase	Cowpea Upregulated	-1.17379	2.23497
Bcin01g09440	N/A	Spermine/spermidine synthase	Not Significant	0.0337376	0.0886145
Bcin01g09450	Bclgd1	Enolase C-terminal domain-like	Cowpea Upregulated	-9.80838	3.88341
Bcin01g09460	N/A	Glucanosyltransferase	Not Significant	0.197956	1.36883
Bcin01g09470	N/A	Ubiquitin-2 like Rad60 SUMO-like	Not Significant	-0.130543	2.0965
Bcin01g09480	Bclsm6	LSM domain	Not Significant	-0.0690268	0.874364
Bcin01g09490	N/A	Methyltransferase domain	Not Significant	0.464779	2.29507
Bcin01g09500	Bcstt4	Phosphatidylinositol 3- and 4-kinase;Phosphoinositide 3-kinase family, accessory domain (PIK domain)	Not Significant	0.0988178	0.848223
Bcin01g09510	Bcpre7	Proteasome subunit	Not Significant	0.290326	2.63572
Bcin01g09530	N/A	Hsp20/alpha crystallin family	Not Significant	0.0825105	0.529477
Bcin01g09540	N/A	N/A	Not Significant	-0.186998	0.559517
Bcin01g09550	N/A	Adenylate kinase	Not Significant	0.50788	13.9524
Bcin01g09560	N/A	PCI domain	Not Significant	-0.129288	0.327903
Bcin01g09590	N/A	N/A	Cowpea Upregulated	-1.02775	2.17106
Bcin01g09600	Bcmpc1	Uncharacterised protein family (UPF0041)	Not Significant	0.240778	0.27056
Bcin01g09620	N/A	Ribosomal protein L5;ribosomal L5P family C-terminus	Not Significant	-0.066119	0.115762
Bcin01g09630	N/A	N/A	Not Significant	0.671617	4.6516
Bcin01g09640	N/A	N/A	Not Significant	-0.217143	2.09905
Bcin01g09650	Bczwf1	Glucose-6-phosphate dehydrogenase, NAD binding domain;Glucose-6-phosphate dehydrogenase, C-terminal domain	Not Significant	0.107445	0.54463
Bcin01g09660	N/A	Ribosomal protein L35Ae	Not Significant	-0.316027	0.440428
Bcin01g09670	N/A	Uncharacterised protein (DUF2406)	Not Significant	0.224218	6.76296
Bcin01g09680	N/A	VMA21-like domain	Not Significant	0.127617	1.76975
Bcin01g09690	Bcfun30	SNF2 family N-terminal domain;Helicase conserved C-terminal domain	Not Significant	-0.41791	8.67103
Bcin01g09700	N/A	N/A	Not Significant	-0.522019	0.891864
Bcin01g09710	N/A	Glutathione-dependent formaldehyde-activating enzyme	Not Significant	0.0542932	0.530727
Bcin01g09720	N/A	N/A	Not Significant	0.321153	2.71535
Bcin01g09730	N/A	N/A	Not Significant	-0.0930957	0.71262
Bcin01g09740	N/A	Beta-lactamase superfamily domain	Not Significant	-0.18449	3.45739
Bcin01g09760	N/A	HpcH/HpaI aldolase/citrate lyase family	Not Significant	0.183944	3.71697
Bcin01g09770	N/A	N/A	Not Significant	0.356548	3.10639
Bcin01g09800	Bcutp23	Fcf1	Not Significant	0.248527	2.43097
Bcin01g09810	N/A	Protein of unknown function (DUF726)	Not Significant	0.09509	0.941865
Bcin01g09820	N/A	N/A	Not Significant	-1.8737	0.0524203
Bcin01g09830	N/A	N/A	Not Significant	0.201811	1.21029
Bcin01g09840	N/A	Thioredoxin;PITH domain	Not Significant	0.0385839	0.04721
Bcin01g09850	N/A	Fungal Zn(2)-Cys(6) binuclear cluster domain;Fungal specific transcription factor domain	Not Significant	0.047639	0.196928
Bcin01g09860	Bcubx5	UBX domain;Thioredoxin-like;UBA-like domain	Not Significant	0.133851	0.966865
Bcin01g09870	N/A	Protein kinase domain	Not Significant	0.146993	1.98108
Bcin01g09880	N/A	N/A	Not Significant	-0.534186	1.35433
Bcin01g09890	Bcfmp32	Protein of unknown function (DUF1640)	Not Significant	0.0376868	0.0992742
Bcin01g09900	Bcgcd11	Elongation factor Tu GTP binding domain;Elongation factor Tu domain 2;Initiation factor eIF2 gamma, C terminal	Not Significant	-0.205863	0.626394
Bcin01g09920	N/A	FAD binding domain	Not Significant	-0.066564	0.21785
Bcin01g09930	N/A	N/A	Not Significant	-0.219099	1.12014
Bcin01g09940	Bcchc1	Region in Clathrin and VPS;Clathrin-H-link	Not Significant	-0.346173	4.31969
Bcin01g09950	N/A	Biotin carboxylase, N-terminal domain;Biotin-requiring enzyme;HMGL-like;Conserved carboxylase domain;Biotin carboxylase C-terminal domain;Carbamoyl-phosphate synthase L chain, ATP binding domain	Not Significant	-0.529682	2.68786
Bcin01g09960	N/A	Glycosyl hydrolase family 3 N terminal domain	Not Significant	0.0556807	0.431223
Bcin01g09970	N/A	Amidohydrolase family	Not Significant	-0.0167179	0.0350968
Bcin01g09980	N/A	Glucosamine-6-phosphate isomerases/6-phosphogluconolactonase	Not Significant	0.00744295	0.0252392
Bcin01g09990	N/A	Hexokinase;Hexokinase	Not Significant	0.143121	1.53131
Bcin01g10000	N/A	UvrD/REP helicase N-terminal domain;UvrD-like helicase C-terminal domain	Not Significant	-0.951379	5.89277
Bcin01g10010	N/A	Fungal Zn(2)-Cys(6) binuclear cluster domain;Fungal specific transcription factor domain;Zinc-finger double domain	Not Significant	0.00778636	0.0409154
Bcin01g10020	N/A	Heterokaryon incompatibility protein (HET)	Not Significant	0.483643	3.26064
Bcin01g10030	N/A	N/A	Not Significant	-0.918553	7.38091
Bcin01g10040	N/A	Domain of unknown function (DUF3506);F-box-like	Not Significant	0.368883	3.21766
Bcin01g10050	Bcspt5	Early transcription elongation factor of RNA pol II, NGN section;Spt5 transcription elongation factor, acidic N-terminal;Spt5 C-terminal nonapeptide repeat binding Spt4	Not Significant	-0.301844	2.31315
Bcin01g10060	N/A	WD domain, G-beta repeat	Not Significant	0.297152	1.51868
Bcin01g10070	Bccab4	N/A	Not Significant	-0.0881823	0.988995
Bcin01g10080	N/A	F-box domain	Not Significant	-0.187121	1.70543
Bcin01g10090	N/A	N/A	Not Significant	0.137228	0.538592
Bcin01g10100	Bcpic7	Pyruvate kinase, barrel domain;Pyruvate kinase, alpha/beta domain	Not Significant	-0.227148	0.31917
Bcin01g10120	N/A	N/A	Not Significant	-0.279064	3.35348
Bcin01g10130	Bcdug2	Peptidase family M20/M25/M40;Peptidase dimerisation domain	Common Bean Upregulated	1.14489	7.45297
Bcin01g10140	N/A	Pyridoxamine 5'-phosphate oxidase	Common Bean Upregulated	1.20738	5.05379
Bcin01g10150	Bcpsd	Phosphatidylserine decarboxylase	Cowpea Upregulated	-1.02182	4.93581
Bcin01g10160	N/A	Aromatic amino acid lyase	Not Significant	0.253855	0.32733
Bcin01g10170	N/A	Fungal Zn(2)-Cys(6) binuclear cluster domain;Fungal specific transcription factor domain	Not Significant	0.375544	8.1579
Bcin01g10180	N/A	N/A	Not Significant	0.651725	3.57392
Bcin01g10190	N/A	N/A	Not Significant	-5.83378	0.44937
Bcin01g10200	N/A	BTB/POZ domain	Cowpea Upregulated	-1.61201	4.1755
Bcin01g10210	N/A	BTB/POZ domain	Not Significant	0.276159	0.636912
Bcin01g10220	N/A	N/A	Not Significant	-0.156141	0.196172
Bcin01g10230	N/A	N/A	Not Significant	-0.061949	0.182339
Bcin01g10260	N/A	N/A	Not Significant	-0.017795	0.00740192
Bcin01g10280	N/A	Fungal Zn(2)-Cys(6) binuclear cluster domain;Fungal specific transcription factor domain	Not Significant	0.0664861	0.365532
Bcin01g10290	N/A	Cyclophilin type peptidyl-prolyl cis-trans isomerase/CLD;WD domain, G-beta repeat	Not Significant	-0.400086	8.10333
Bcin01g10300	N/A	FAR-17a/AIG1-like protein	Not Significant	0.111119	0.646578
Bcin01g10310	Bcgdb1	Amylo-alpha-1,6-glucosidase;N-terminal domain from the human glycogen debranching enzyme;Glucanotransferase of human glycogen debranching enzyme;Central domain of human glycogen debranching enzyme	Not Significant	0.0436893	0.213404
Bcin01g10330	N/A	DAHP synthetase I family	Not Significant	0.101127	0.322096
Bcin01g10340	Bccyt1	Cytochrome C1 family	Not Significant	-0.00678693	0.0212295
Bcin01g10350	N/A	N/A	Not Significant	0.0863986	0.19292
Bcin01g10360	N/A	HhH-GPD superfamily base excision DNA repair protein	Not Significant	0.0499729	0.0994281
Bcin01g10370	N/A	N/A	Cowpea Upregulated	-2.27285	18.4804
Bcin01g10390	N/A	N/A	Not Significant	0.175559	0.318818
Bcin01g10410	N/A	N/A	Not Significant	0.625323	17.6992
Bcin01g10420	N/A	N/A	Not Significant	0.0118056	0.194483
Bcin01g10440	N/A	N/A	Common Bean Upregulated	1.08709	57.3795
Bcin01g10450	N/A	N/A	Not Significant	0.124845	2.12192
Bcin01g10460	N/A	short chain dehydrogenase	Not Significant	0.676659	5.22951
Bcin01g10480	Bcrrs1	Ribosome biogenesis regulatory protein (RRS1)	Not Significant	0.241046	0.571306
Bcin01g10490	Bcrsm23	Mitochondrial ribosomal death-associated protein 3	Not Significant	0.0018169	0.0119725
Bcin01g10500	N/A	CVNH domain	Not Significant	0.409457	3.51523
Bcin01g10520	N/A	Ulp1 protease family, C-terminal catalytic domain	Not Significant	0.237479	0.947231
Bcin01g10530	N/A	Xylose isomerase-like TIM barrel	Not Significant	0.40888	1.3462
Bcin01g10540	N/A	Ribosome biogenesis protein SLX9	Not Significant	0.0866655	0.40472
Bcin01g10550	Bcuba4	Rhodanese-like domain;ThiF family	Not Significant	0.0110688	0.121844
Bcin01g10560	Bcpam17	Mitochondrial import protein Pam17	Not Significant	0.195775	0.532941
Bcin01g10570	N/A	N/A	Not Significant	-0.639597	6.82572
Bcin01g10600	Bcpex1	ATPase family associated with various cellular activities (AAA);Peroxisome biogenesis factor 1, N-terminal;AAA ATPase domain	Not Significant	-0.248862	7.36656
Bcin01g10610	Bcmcm7	MCM2/3/5 family;MCM N-terminal domain	Not Significant	0.184228	1.66473
Bcin01g10620	N/A	N/A	Not Significant	0.0660036	0.197706
Bcin01g10630	N/A	N/A	Not Significant	-0.952244	8.23897
Bcin01g10640	N/A	N/A	Not Significant	0.190851	0.914719
Bcin01g10650	N/A	N/A	Not Significant	-0.136334	1.67389
Bcin01g10660	Bcsec13	WD domain, G-beta repeat	Not Significant	0.26228	4.99909
Bcin01g10670	N/A	N/A	Not Significant	0.323402	1.24354
Bcin01g10680	N/A	Major Facilitator Superfamily	Not Significant	0.181001	1.09049
Bcin01g10690	Bcbrn1	Condensin complex subunit 2	Not Significant	-0.210321	4.08029
Bcin01g10700	N/A	Sodium/calcium exchanger protein	Not Significant	0.210051	2.66704
Bcin01g10710	Bccaf40	Cell differentiation family, Rcd1-like	Not Significant	0.0893084	0.333039
Bcin01g10720	N/A	bZIP transcription factor	Not Significant	0.0684062	0.245081
Bcin01g10730	N/A	N/A	Not Significant	0.616537	9.5619
Bcin01g10740	N/A	IBR domain, a half RING-finger domain	Not Significant	-0.849118	21.2993
Bcin01g10750	N/A	Fatty acid desaturase	Not Significant	0.4325	3.7144
Bcin01g10760	N/A	Cytochrome P450	Cowpea Upregulated	-1.378	5.84542
Bcin01g10770	N/A	Cytochrome P450	Not Significant	-0.138175	0.747709
Bcin01g10780	N/A	alpha/beta hydrolase fold	Not Significant	-0.17174	0.654608
Bcin01g10790	N/A	N/A	Common Bean Upregulated	5.49313	8.22031
Bcin01g10810	BccpcA	bZIP transcription factor	Not Significant	0.291519	1.6116
Bcin01g10820	N/A	Ankyrin repeat;Heterokaryon incompatibility protein (HET);Ankyrin repeats (3 copies)	Not Significant	0.348784	5.95665
Bcin01g10830	BccutB	Cutinase	Cowpea Upregulated	-1.46762	15.3747
Bcin01g10840	N/A	Cytochrome P450	Not Significant	0.510751	3.39998
Bcin01g10850	N/A	N/A	Not Significant	-0.243566	3.20401
Bcin01g10860	Bcvps25	ESCRT-II complex subunit	Not Significant	0.0266972	0.0577757
Bcin01g10870	N/A	Rab-GTPase-TBC domain	Not Significant	0.0656039	0.355268
Bcin01g10880	N/A	Fungal Zn(2)-Cys(6) binuclear cluster domain;Fungal specific transcription factor domain	Not Significant	0.251255	2.3681
Bcin01g10890	N/A	SAM domain (Sterile alpha motif)	Not Significant	0.157154	1.46719
Bcin01g10900	N/A	N/A	Not Significant	0.501375	3.53565
Bcin01g10910	N/A	Major Facilitator Superfamily	Not Significant	0.408241	0.632396
Bcin01g10920	N/A	Membrane bound O-acyl transferase family	Not Significant	-0.217097	5.52291
Bcin01g10940	N/A	Cytochrome P450	Not Significant	0.77241	16.8812
Bcin01g10950	Bcjip5	N/A	Not Significant	0.0425569	0.441143
Bcin01g10960	N/A	Fungal Zn(2)-Cys(6) binuclear cluster domain;Fungal specific transcription factor domain	Not Significant	0.883076	9.69308
Bcin01g10970	Bccet1	mRNA capping enzyme, beta chain	Not Significant	-0.0868144	0.726705
Bcin01g10980	Bcrpn2	Proteasome/cyclosome repeat;HEAT repeats	Not Significant	-0.0404631	0.410316
Bcin01g10990	N/A	Permease for cytosine/purines, uracil, thiamine, allantoin	Not Significant	0.218706	1.18256
Bcin01g11000	N/A	N/A	Not Significant	-0.623802	3.0174
Bcin01g11010	N/A	Cytochrome P450	Not Significant	-0.962651	25.9646
Bcin01g11020	N/A	Cytochrome b5-like Heme/Steroid binding domain;Oxidoreductase NAD-binding domain;Oxidoreductase FAD-binding domain	Not Significant	-0.936122	10.2249
Bcin01g11030	N/A	3-hydroxyacyl-CoA dehydrogenase, C-terminal domain;3-hydroxyacyl-CoA dehydrogenase, NAD binding domain	Not Significant	-0.260448	1.45123
Bcin01g11040	N/A	Bacterial alpha-L-rhamnosidase	Not Significant	-0.35114	3.7469
Bcin01g11060	N/A	N/A	Not Significant	-0.557481	5.67626
Bcin01g11070	N/A	N/A	Cowpea Upregulated	-1.04004	5.29688
Bcin01g11080	N/A	N/A	Not Significant	0.473769	0.483482
Bcin01g11100	N/A	N/A	Not Significant	1.00784	1.15467
Bcin01g11110	N/A	N/A	Not Significant	0.0626382	0.526934
Bcin01g11120	N/A	N/A	Not Significant	-0.174068	0.539023
Bcin01g11130	N/A	N/A	Not Significant	-0.849521	2.39703
Bcin01g11140	N/A	Methyltransferase domain	Common Bean Upregulated	1.71828	4.29971
Bcin01g11150	N/A	Pectinesterase	Cowpea Upregulated	-1.7001	19.7221
Bcin01g11160	N/A	Glycosyl hydrolases family 28	Not Significant	0.330025	0.27807
Bcin01g11180	N/A	N/A	Not Significant	-0.284406	6.88261
Bcin01g11190	N/A	N/A	Not Significant	-0.0523538	1.36243
Bcin01g11200	N/A	Major Facilitator Superfamily	Not Significant	-0.667143	14.2182
Bcin01g11220	N/A	Glycosyl hydrolases family 17	Not Significant	0.052205	0.0838429
Bcin01g11230	N/A	Cytochrome oxidase c assembly	Not Significant	0.00223912	0.0083643
Bcin01g11240	N/A	Protein of unknown function (DUF2458)	Not Significant	-0.0341566	0.211997
Bcin01g11250	N/A	N/A	Cowpea Upregulated	-2.27871	8.94639
Bcin01g11260	N/A	N/A	Not Significant	-0.0142712	0.245799
Bcin01g11270	N/A	Aldo/keto reductase family	Not Significant	0.315465	3.74876
Bcin01g11280	N/A	Domain of unknown function (DUF3425)	Not Significant	-0.223437	3.13658
Bcin01g11290	N/A	Glycosyl hydrolase family 76	Not Significant	0.161565	1.18297
Bcin01g11300	N/A	Ser-Thr-rich glycosyl-phosphatidyl-inositol-anchored membrane family	Not Significant	0.116983	0.79446
Bcin01g11310	Bcgod2	GMC oxidoreductase;GMC oxidoreductase	Not Significant	0.296707	0.820234
Bcin01g11320	N/A	N/A	Not Significant	0.10788	1.55052
Bcin01g11330	Bcgtb1	Glucosidase II beta subunit-like;Glucosidase II beta subunit-like protein	Not Significant	0.198248	1.41145
Bcin01g11350	N/A	Rtf2 RING-finger	Not Significant	0.192179	2.44539
Bcin01g11360	N/A	Phosphatidylinositol 3- and 4-kinase;FAT domain;FATC domain;Rapamycin binding domain;Domain of unknown function (DUF3385);HEAT-like repeat	Not Significant	0.200487	9.04844
Bcin01g11370	N/A	DnaJ domain	Not Significant	-0.152915	0.177628
Bcin01g11380	N/A	Major Facilitator Superfamily	Not Significant	-0.945786	15.5666
Bcin01g11410	N/A	Fungal Zn(2)-Cys(6) binuclear cluster domain	Cowpea Upregulated	-1.62309	2.41476
Bcin01g11420	Bcgst22	Glutathione S-transferase, C-terminal domain	Not Significant	0.64487	2.57685
Bcin01g11430	N/A	Ketopantoate reductase PanE/ApbA;Ketopantoate reductase PanE/ApbA C terminal	Not Significant	0.357393	3.63407
Bcin01g11440	N/A	Tannase and feruloyl esterase	Not Significant	-0.554529	1.75955
Bcin01g11450	Bcnrps7	AMP-binding enzyme;Condensation domain;AMP-binding enzyme C-terminal domain	Not Significant	0.598207	10.3086
Bcin01g11460	N/A	N/A	Not Significant	0.314535	0.96193
Bcin01g11470	N/A	N/A	Common Bean Upregulated	1.09134	5.45927
Bcin01g11480	N/A	Cytochrome P450;Oxidoreductase NAD-binding domain;Flavodoxin;FAD binding domain	Not Significant	-0.145137	0.248781
Bcin01g11490	N/A	O-methyltransferase	Not Significant	-0.710172	4.45806
Bcin01g11500	N/A	Alpha/beta hydrolase family	Not Significant	0.404763	0.595523
Bcin01g11510	N/A	N/A	Not Significant	0.455995	3.30119
Bcin01g11520	N/A	N/A	Not Significant	-0.343854	1.90479
Bcin01g11530	N/A	Zinc-binding dehydrogenase	Not Significant	-0.803734	1.18804
Bcin01g11540	N/A	HpcH/HpaI aldolase/citrate lyase family	Not Significant	0.0994508	0.255607
Bcin01g11550	Bcpks5	Beta-ketoacyl synthase, N-terminal domain;AMP-binding enzyme;Phosphopantetheine attachment site;Condensation domain;Acyl transferase domain;Beta-ketoacyl synthase, C-terminal domain;Male sterility protein;Methyltransferase domain;KR domain;HxxPF-repeated domain;Polyketide synthase dehydratase	Not Significant	0.347799	3.56295
Bcin01g11560	N/A	N/A	Not Significant	-0.519373	2.71383
Bcin02g00003	N/A	N/A	Not Significant	-0.00523149	0.770476
Bcin02g00004	N/A	N/A	Not Significant	3.04969	1.16214
Bcin02g00005	N/A	N/A	Not Significant	0.574893	0.151765
Bcin02g00006	N/A	N/A	Common Bean Upregulated	1.29613	8.65112
Bcin02g00008	N/A	N/A	Not Significant	-0.0846901	0.216908
Bcin02g00009	N/A	N/A	Cowpea Upregulated	-6.40988	9.09998
Bcin02g00010	N/A	N/A	Not Significant	-0.334958	1.40782
Bcin02g00011	N/A	N/A	Not Significant	-0.436099	1.50364
Bcin02g00012	N/A	N/A	Cowpea Upregulated	-4.93203	15.8105
Bcin02g00013	N/A	FAD binding domain	Not Significant	-0.0419106	0.126368
Bcin02g00014	N/A	Zinc-binding dehydrogenase	Common Bean Upregulated	1.33027	1.66232
Bcin02g00016	N/A	AMP-binding enzyme;Phosphopantetheine attachment site;Thioesterase domain	Not Significant	0.473092	1.6237
Bcin02g00030	N/A	Fungal Zn(2)-Cys(6) binuclear cluster domain;Fungal specific transcription factor domain	Not Significant	0.593636	6.34116
Bcin02g00040	N/A	Major Facilitator Superfamily	Not Significant	-0.699226	0.0476708
Bcin02g00050	N/A	Glycosyl Hydrolase Family 88	Not Significant	-0.311667	0.391747
Bcin02g00080	N/A	Sugar (and other) transporter	Not Significant	0.355833	4.02768
Bcin02g00090	N/A	N/A	Not Significant	-0.351198	4.16668
Bcin02g00100	N/A	short chain dehydrogenase	Not Significant	0.913616	14.2082
Bcin02g00110	Bcgcd14	tRNA methyltransferase complex GCD14 subunit	Not Significant	0.21105	0.486944
Bcin02g00120	N/A	tRNA synthetases class I (C) catalytic domain	Not Significant	-0.137021	2.7133
Bcin02g00130	N/A	Zinc finger, C2H2 type;Fungal specific transcription factor domain;C2H2-type zinc finger	Not Significant	-0.329066	8.90366
Bcin02g00140	N/A	FAD binding domain	Common Bean Upregulated	3.11207	17.5887
Bcin02g00150	N/A	Phospholipase/Carboxylesterase	Not Significant	-0.298999	4.38293
Bcin02g00160	N/A	Protein of unknown function (DUF3759)	Not Significant	0.354984	1.25258
Bcin02g00170	Bcape1	Aminopeptidase I zinc metalloprotease (M18)	Not Significant	0.146102	0.60804
Bcin02g00180	N/A	N/A	Not Significant	0.304138	0.88501
Bcin02g00200	Bcslx1	GIY-YIG catalytic domain;FANCL C-terminal domain	Not Significant	-0.566054	6.69081
Bcin02g00210	N/A	Carboxylesterase family	Not Significant	-0.441236	1.92232
Bcin02g00220	N/A	FAD binding domain;Berberine and berberine like	Not Significant	-0.05984	0.131799
Bcin02g00230	N/A	Aldo/keto reductase family	Not Significant	0.317189	4.74188
Bcin02g00240	N/A	Cytochrome P450	Not Significant	0.206699	1.59927
Bcin02g00250	N/A	UbiA prenyltransferase family	Common Bean Upregulated	1.20147	19.0504
Bcin02g00270	N/A	EthD domain	Not Significant	0.10866	0.478797
Bcin02g00280	N/A	FAD binding domain;Berberine and berberine like	Not Significant	0.0841389	0.419281
Bcin02g00290	N/A	N/A	Not Significant	-0.511276	2.28551
Bcin02g00310	Bcgst7	Glutathione S-transferase, C-terminal domain;Glutathione S-transferase, N-terminal domain	Not Significant	-0.0561485	0.192157
Bcin02g00320	N/A	D-isomer specific 2-hydroxyacid dehydrogenase, catalytic domain;D-isomer specific 2-hydroxyacid dehydrogenase, NAD binding domain	Not Significant	0.354058	4.54117
Bcin02g00330	N/A	N/A	Common Bean Upregulated	1.03069	7.78246
Bcin02g00340	N/A	N/A	Cowpea Upregulated	-1.86574	3.53871
Bcin02g00350	N/A	Glycosyl hydrolases family 16	Not Significant	-0.260152	1.49158
Bcin02g00360	N/A	Carbon-nitrogen hydrolase	Not Significant	0.389809	3.0883
Bcin02g00370	N/A	Glycosyl hydrolase family 76	Not Significant	-0.324201	0.48612
Bcin02g00380	N/A	N/A	Not Significant	-0.708554	1.70711
Bcin02g00390	N/A	Fungal specific transcription factor domain	Not Significant	-0.40773	0.944931
Bcin02g00400	N/A	Aldo/keto reductase family	Not Significant	-0.440775	0.344127
Bcin02g00410	N/A	Amino acid permease	Not Significant	-0.0559322	0.222133
Bcin02g00420	N/A	Glycosyl hydrolase family 3 N terminal domain;Glycosyl hydrolase family 3 C-terminal domain	Not Significant	0.470312	5.66982
Bcin02g00440	N/A	N/A	Not Significant	-0.0791765	0.304832
Bcin02g00460	N/A	Cytochrome P450	Not Significant	0.37471	1.28965
Bcin02g00470	N/A	Enoyl-(Acyl carrier protein) reductase	Not Significant	0.0430966	0.133558
Bcin02g00480	N/A	N/A	Not Significant	-0.0278397	0.137396
Bcin02g00490	N/A	Ubiquitin-conjugating enzyme	Not Significant	0.3032	7.91894
Bcin02g00510	N/A	N/A	Not Significant	-0.782981	0.160125
Bcin02g00520	N/A	Glycosyl transferase family 8	Not Significant	-0.254061	2.29302
Bcin02g00540	N/A	alpha/beta hydrolase fold	Not Significant	0.859223	43.841
Bcin02g00550	N/A	N/A	Not Significant	-0.613596	1.13124
Bcin02g00560	N/A	N/A	Not Significant	-1.33613	0.448783
Bcin02g00570	N/A	Glycosyl hydrolases family 18	Not Significant	-0.0491344	0.147524
Bcin02g00590	N/A	N/A	Not Significant	-0.82979	0.268581
Bcin02g00600	N/A	Ankyrin repeats (3 copies)	Not Significant	-0.0681879	0.103176
Bcin02g00610	N/A	N/A	Not Significant	-0.42935	0.5367
Bcin02g00620	N/A	Sugar (and other) transporter	Common Bean Upregulated	1.10343	3.88586
Bcin02g00630	Bcsen2	tRNA intron endonuclease, catalytic C-terminal domain	Not Significant	-0.396609	5.04303
Bcin02g00640	N/A	Glycosyltransferase like family 2	Not Significant	-0.0876058	1.06106
Bcin02g00660	Bcsgt1	CS domain;SGS domain;TPR repeat	Not Significant	0.0330866	0.11997
Bcin02g00670	N/A	Prenyltransferase and squalene oxidase repeat;Squalene-hopene cyclase N-terminal domain	Not Significant	-0.0040826	0.0425731
Bcin02g00690	N/A	N/A	Not Significant	-0.0795661	0.11219
Bcin02g00710	Bcsyg1	SPX domain;EXS family	Not Significant	-0.0149068	0.172984
Bcin02g00720	N/A	N/A	Not Significant	-0.167757	0.308968
Bcin02g00740	N/A	Cation efflux family	Not Significant	-0.0149893	0.0358855
Bcin02g00750	N/A	SET domain	Not Significant	-0.599383	1.51116
Bcin02g00760	N/A	Methyltransferase domain	Not Significant	-0.316384	3.31469
Bcin02g00770	N/A	N/A	Not Significant	-0.155327	1.08923
Bcin02g00780	N/A	Platelet-activating factor acetylhydrolase, isoform II	Not Significant	-0.0720452	0.992153
Bcin02g00790	N/A	ABC transporter;ABC transporter transmembrane region	Not Significant	0.0947656	0.976575
Bcin02g00800	Bcpic4	N/A	Not Significant	0.798171	2.60969
Bcin02g00820	N/A	N/A	Not Significant	0.757888	1.03008
Bcin02g00830	N/A	Pyridine nucleotide-disulphide oxidoreductase	Not Significant	0.105211	0.891119
Bcin02g00840	N/A	Major Facilitator Superfamily	Not Significant	-0.0240869	0.15293
Bcin02g00870	Bcgst8	Glutathione S-transferase, N-terminal domain	Not Significant	0.394228	2.12831
Bcin02g00890	N/A	GPI-Mannosyltransferase II co-activator	Not Significant	-0.27857	0.937974
Bcin02g00900	N/A	Tubulin/FtsZ family, GTPase domain;Tubulin C-terminal domain	Not Significant	-0.0956756	0.372875
Bcin02g00910	Bcede1	UBA/TS-N domain;Cytoskeletal-regulatory complex EF hand	Not Significant	0.157779	7.47306
Bcin02g00920	Bcrfc3	ATPase family associated with various cellular activities (AAA);Replication factor C C-terminal domain	Not Significant	0.0564293	0.235485
Bcin02g00930	N/A	N/A	Cowpea Upregulated	-1.85645	3.95003
Bcin02g00960	N/A	Protein of unknown function (DUF4243)	Not Significant	-0.027788	0.150272
Bcin02g00970	N/A	N/A	Not Significant	0.220932	1.06878
Bcin02g00980	N/A	N/A	Not Significant	0.653966	5.95834
Bcin02g00990	N/A	Asparaginase, N-terminal;Ankyrin repeats (3 copies)	Not Significant	-0.300636	3.32524
Bcin02g01000	N/A	Nucleosome assembly protein (NAP)	Not Significant	-0.387773	8.55996
Bcin02g01010	N/A	N/A	Not Significant	-0.823562	1.73854
Bcin02g01020	N/A	Protein of unknown function (DUF1688)	Not Significant	0.121573	0.732278
Bcin02g01030	Bcswa2	UBA/TS-N domain	Not Significant	0.0312969	0.46031
Bcin02g01040	N/A	DnaJ domain	Not Significant	-0.19771	2.23372
Bcin02g01050	N/A	N/A	Not Significant	0.173522	0.383657
Bcin02g01060	Bcynk1	Nucleoside diphosphate kinase	Not Significant	0.0714677	0.10402
Bcin02g01070	Bcrot2	Glycosyl hydrolases family 31;Galactose mutarotase-like	Not Significant	0.176208	2.65086
Bcin02g01080	N/A	Large-conductance mechanosensitive channel, MscL	Not Significant	0.316135	5.28467
Bcin02g01090	Bcyar1	Ankyrin repeats (3 copies)	Not Significant	0.0802128	0.18146
Bcin02g01100	N/A	N/A	Not Significant	0.497792	4.10375
Bcin02g01120	N/A	Glutathione-dependent formaldehyde-activating enzyme	Cowpea Upregulated	-1.09781	2.00132
Bcin02g01130	N/A	N/A	Not Significant	0.433768	2.45055
Bcin02g01140	N/A	N/A	Not Significant	-0.86242	0.51129
Bcin02g01150	N/A	Caspase domain	Not Significant	0.173143	0.333296
Bcin02g01160	Bcrlf2	Chromatin assembly factor 1 subunit A	Not Significant	0.352401	2.41493
Bcin02g01170	N/A	N/A	Not Significant	0.171893	3.54862
Bcin02g01190	N/A	N/A	Cowpea Upregulated	-1.14756	1.5114
Bcin02g01200	N/A	N/A	Not Significant	-0.626956	1.24609
Bcin02g01210	N/A	BRCA1 C Terminus (BRCT) domain	Not Significant	0.182598	0.320536
Bcin02g01220	N/A	ATPase family associated with various cellular activities (AAA)	Not Significant	-0.187792	0.267209
Bcin02g01230	N/A	N/A	Not Significant	0.652547	0.379012
Bcin02g01250	N/A	2'-5' RNA ligase superfamily	Not Significant	-0.0148385	0.0338902
Bcin02g01260	N/A	Cytochrome P450	Common Bean Upregulated	1.11483	3.91695
Bcin02g01280	Bcrad24	Rad17 cell cycle checkpoint protein	Not Significant	0.339688	1.48198
Bcin02g01300	Bcrsm27	Mitochondrial ribosomal subunit S27	Not Significant	-0.107341	0.642786
Bcin02g01310	Bcrnt1	Ribonuclease III domain	Not Significant	-0.350103	3.39539
Bcin02g01320	N/A	Acyl CoA binding protein	Not Significant	-0.322641	0.857855
Bcin02g01340	N/A	N/A	Cowpea Upregulated	-1.03734	2.90304
Bcin02g01350	N/A	WLM domain	Not Significant	0.824122	3.11834
Bcin02g01360	Bcerd2	ER lumen protein retaining receptor	Not Significant	0.249661	1.69781
Bcin02g01370	N/A	Molybdopterin oxidoreductase;NADH-ubiquinone oxidoreductase subunit G, C-terminal;NADH-ubiquinone oxidoreductase-G iron-sulfur binding region;2Fe-2S iron-sulfur cluster binding domain	Not Significant	-0.25941	1.61149
Bcin02g01380	N/A	N/A	Not Significant	-0.0822672	0.134551
Bcin02g01390	Bcnrp1	RNA recognition motif. (a.k.a. RRM, RBD, or RNP domain);Zn-finger in Ran binding protein and others;Exonuclease	Not Significant	-0.423178	0.584595
Bcin02g01400	N/A	N/A	Not Significant	-0.34738	1.77525
Bcin02g01410	N/A	N/A	Not Significant	-0.148261	0.231247
Bcin02g01420	N/A	Alpha amylase, catalytic domain;Domain of unknown function (DUF1966)	Not Significant	-0.599125	5.68911
Bcin02g01430	Bcspc3	Signal peptidase subunit	Not Significant	0.0601302	0.159498
Bcin02g01440	N/A	Proteolipid membrane potential modulator	Not Significant	0.263736	1.36931
Bcin02g01450	N/A	Carboxyl transferase domain	Not Significant	0.223548	1.22821
Bcin02g01460	Bchfa1	Biotin carboxylase, N-terminal domain;Biotin-requiring enzyme;Biotin carboxylase C-terminal domain;Carbamoyl-phosphate synthase L chain, ATP binding domain	Not Significant	0.295956	0.963663
Bcin02g01480	N/A	Heterokaryon incompatibility protein (HET)	Not Significant	-0.851177	8.83186
Bcin02g01490	N/A	N/A	Not Significant	0.278623	1.08107
Bcin02g01500	N/A	Major Facilitator Superfamily	Not Significant	-0.247577	1.51788
Bcin02g01520	N/A	N/A	Not Significant	-0.206149	2.26657
Bcin02g01530	N/A	N/A	Not Significant	0.375487	16.6789
Bcin02g01540	BccnA	Calcineurin-like phosphoesterase	Not Significant	-0.0798487	0.639556
Bcin02g01550	N/A	Basic region leucine zipper	Not Significant	-0.253505	1.66103
Bcin02g01570	N/A	Amino acid permease	Cowpea Upregulated	-2.0089	7.35047
Bcin02g01580	N/A	CoA-transferase family III	Not Significant	-0.0276941	0.0742057
Bcin02g01590	N/A	Protein of unknown function (DUF1446)	Not Significant	0.35361	5.86774
Bcin02g01600	N/A	Heterokaryon incompatibility protein (HET)	Not Significant	-0.443941	5.02407
Bcin02g01630	N/A	Acetyltransferase (GNAT) family	Not Significant	0.481766	17.7031
Bcin02g01640	N/A	Melibiase	Not Significant	-0.75156	11.1477
Bcin02g01650	N/A	Sugar (and other) transporter	Not Significant	0.419778	10.7235
Bcin02g01660	N/A	Transmembrane amino acid transporter protein	Not Significant	-0.480365	2.40136
Bcin02g01670	N/A	N/A	Not Significant	-1.09352	0.77116
Bcin02g01680	Bcpks2	Zinc-binding dehydrogenase;Beta-ketoacyl synthase, N-terminal domain;Phosphopantetheine attachment site;Acyl transferase domain;Choline/Carnitine o-acyltransferase;Beta-ketoacyl synthase, C-terminal domain;Alcohol dehydrogenase GroES-like domain;Methyltransferase domain;KR domain;Polyketide synthase dehydratase	Not Significant	-0.653012	3.85826
Bcin02g01690	N/A	Alpha/beta hydrolase family	Not Significant	0.38267	0.792506
Bcin02g01700	N/A	N/A	Common Bean Upregulated	8.03888	31.1628
Bcin02g01710	N/A	Major Facilitator Superfamily	Not Significant	-1.14719	0.194246
Bcin02g01720	N/A	Phospholipase D Active site motif	Not Significant	-0.192076	0.689192
Bcin02g01730	N/A	Alcohol dehydrogenase GroES-like domain	Not Significant	-0.189415	0.393883
Bcin02g01740	N/A	PQ loop repeat	Not Significant	-0.0298259	0.195151
Bcin02g01750	N/A	GRF zinc finger	Not Significant	0.21706	1.85195
Bcin02g01760	Bcade6	AIR synthase related protein, N-terminal domain;AIR synthase related protein, C-terminal domain;CobB/CobQ-like glutamine amidotransferase domain	Not Significant	-0.24733	1.59345
Bcin02g01770	N/A	NAD-dependent glycerol-3-phosphate dehydrogenase N-terminus;NAD/NADP octopine/nopaline dehydrogenase, alpha-helical domain	Not Significant	-0.334832	1.44381
Bcin02g01780	N/A	Methyltransferase domain	Not Significant	0.796788	14.4033
Bcin02g01790	BctubB	Tubulin/FtsZ family, GTPase domain;Tubulin C-terminal domain	Not Significant	-0.125845	0.448539
Bcin02g01800	N/A	Arsenite-resistance protein 2;Domain of unknown function (DUF3546);Domain of unknown function (DUF4187)	Not Significant	-0.351151	0.684314
Bcin02g01810	N/A	TspO/MBR family	Not Significant	0.39414	2.27154
Bcin02g01820	Bcort1	Mitochondrial carrier protein	Common Bean Upregulated	1.15339	22.9412
Bcin02g01830	Bccgr1	Cgr1 family	Not Significant	0.0877796	0.223714
Bcin02g01840	N/A	N/A	Not Significant	-0.246307	7.29496
Bcin02g01850	N/A	PX domain;Domain of unknown function in PX-proteins (DUF3818);PX-associated	Not Significant	0.0773226	1.34883
Bcin02g01870	N/A	NADH:flavin oxidoreductase / NADH oxidase family	Not Significant	0.12088	0.557977
Bcin02g01880	N/A	NmrA-like family	Not Significant	-0.494813	3.63152
Bcin02g01890	N/A	ChrR Cupin-like domain	Not Significant	-0.594822	2.41569
Bcin02g01900	N/A	Fungal Zn(2)-Cys(6) binuclear cluster domain;Fungal specific transcription factor domain	Not Significant	-0.109545	1.05641
Bcin02g01910	N/A	Methyltransferase domain	Not Significant	0.843182	12.7385
Bcin02g01920	Bccct4	TCP-1/cpn60 chaperonin family	Not Significant	0.0111158	0.0240027
Bcin02g01930	Bcrpt1	ATPase family associated with various cellular activities (AAA)	Not Significant	-0.077574	0.337349
Bcin02g01940	N/A	Sugar (and other) transporter	Not Significant	-0.717081	0.881345
Bcin02g01960	N/A	Fungal cellulose binding domain;Glycosyl hydrolase family 45	Not Significant	-0.330984	1.38606
Bcin02g01970	N/A	Endoribonuclease L-PSP	Not Significant	0.159528	0.87015
Bcin02g01980	Bcpmt4	Dolichyl-phosphate-mannose-protein mannosyltransferase;MIR domain	Not Significant	-0.186732	0.801955
Bcin02g01990	N/A	NAD(P)H-binding	Common Bean Upregulated	1.83881	36.5721
Bcin02g02000	N/A	Glycosyl hydrolases family 43	Not Significant	0.765856	1.45579
Bcin02g02010	N/A	Protein of unknown function (DUF544)	Not Significant	0.121272	0.823143
Bcin02g02020	Bcgcd10	Gcd10p family	Not Significant	0.039948	0.0953907
Bcin02g02030	Bcarc18	ARP2/3 complex ARPC3 (21 kDa) subunit	Not Significant	0.154347	0.553639
Bcin02g02040	N/A	Glycosyl hydrolase family 61	Not Significant	-0.995969	17.0195
Bcin02g02050	N/A	Isochorismatase family	Not Significant	0.228839	9.21509
Bcin02g02060	N/A	N/A	Not Significant	0.551151	0.284136
Bcin02g02070	N/A	N/A	Not Significant	2.43968	0.148558
Bcin02g02080	N/A	N/A	Cowpea Upregulated	-1.30224	2.38804
Bcin02g02090	N/A	Methyltransferase domain	Not Significant	0.273589	0.765813
Bcin02g02100	N/A	Cytochrome P450	Not Significant	0.38821	10.7558
Bcin02g02110	Bcrpe1	Ribulose-phosphate 3 epimerase family	Not Significant	0.0814822	0.83663
Bcin02g02120	N/A	Common central domain of tyrosinase	Not Significant	-0.936351	12.7498
Bcin02g02140	N/A	N/A	Common Bean Upregulated	1.29768	8.35902
Bcin02g02150	N/A	Aminotransferase class-V	Not Significant	0.559837	8.95022
Bcin02g02160	Bctpa1	Oxoglutarate and iron-dependent oxygenase degradation C-term;2OG-Fe(II) oxygenase superfamily	Not Significant	-0.580056	7.43171
Bcin02g02170	N/A	Cytochrome P450	Not Significant	-0.571522	2.1403
Bcin02g02180	N/A	N/A	Not Significant	0.190539	4.97165
Bcin02g02190	N/A	alpha/beta hydrolase fold	Not Significant	-0.761719	1.03065
Bcin02g02220	N/A	N/A	Not Significant	-0.128117	0.149455
Bcin02g02230	N/A	N/A	Not Significant	-0.660697	1.27401
Bcin02g02240	Bcstt3	Oligosaccharyl transferase STT3 subunit	Not Significant	0.0865324	1.16307
Bcin02g02250	N/A	ATP synthase E chain	Not Significant	0.104183	0.165706
Bcin02g02260	N/A	WD domain, G-beta repeat	Not Significant	-0.190569	1.08675
Bcin02g02270	N/A	Protein of unknown function (DUF726)	Not Significant	0.436949	9.35925
Bcin02g02280	N/A	Ubiquitin carboxyl-terminal hydrolase	Not Significant	-0.411457	3.98734
Bcin02g02290	Bctrm9	Methyltransferase domain	Not Significant	-0.277144	2.59612
Bcin02g02300	N/A	Myb-like DNA-binding domain	Not Significant	-0.0582341	0.224936
Bcin02g02310	Bcalf1	CAP-Gly domain;Ubiquitin-like domain	Not Significant	0.0498283	0.165129
Bcin02g02320	N/A	Oxidoreductase family, NAD-binding Rossmann fold	Not Significant	0.0403468	0.135551
Bcin02g02330	N/A	Ring finger domain	Not Significant	-0.25733	1.15156
Bcin02g02340	N/A	N/A	Not Significant	0.308768	1.26997
Bcin02g02350	Bcmrp7	Ribosomal L27 protein	Not Significant	0.261496	1.40673
Bcin02g02360	Bccyk3	Transglutaminase-like superfamily;Variant SH3 domain	Not Significant	0.0143431	0.147674
Bcin02g02370	N/A	Protein kinase domain	Not Significant	0.0667556	0.814234
Bcin02g02380	Bcnrps4	AMP-binding enzyme;Phosphopantetheine attachment site;Condensation domain;Male sterility protein;AMP-binding enzyme C-terminal domain	Not Significant	0.348156	1.26619
Bcin02g02390	N/A	Major Facilitator Superfamily	Not Significant	0.526276	4.26165
Bcin02g02400	Bcrad57	Rad51	Not Significant	0.0405752	0.106291
Bcin02g02410	N/A	Glycosyl hydrolase catalytic core	Not Significant	-0.205415	1.3045
Bcin02g02420	N/A	Choline/Carnitine o-acyltransferase	Not Significant	-1.14168	1.18749
Bcin02g02430	N/A	Carboxylesterase family	Not Significant	0.609943	3.43737
Bcin02g02440	N/A	Tannase and feruloyl esterase	Not Significant	-0.490441	0.0716588
Bcin02g02450	N/A	N/A	Not Significant	-0.501049	0.884365
Bcin02g02460	N/A	NmrA-like family	Not Significant	-0.0995219	0.25679
Bcin02g02470	N/A	VHS domain	Not Significant	-0.368535	2.34655
Bcin02g02480	N/A	N/A	Not Significant	0.439545	7.81949
Bcin02g02490	N/A	N/A	Not Significant	0.0245566	0.228586
Bcin02g02500	Bcmak10	Mak10 subunit, NatC N(alpha)-terminal acetyltransferase	Not Significant	-0.08476	0.898713
Bcin02g02510	N/A	Mitochondrial ATP synthase epsilon chain	Not Significant	-0.00824058	0.0168438
Bcin02g02520	Bcqcr2	Insulinase (Peptidase family M16);Peptidase M16 inactive domain	Not Significant	-0.209354	0.553841
Bcin02g02530	Bcrpc82	RNA polymerase III subunit RPC82;RNA polymerase III subunit RPC82 helix-turn-helix domain	Not Significant	-0.109971	1.04393
Bcin02g02540	Bcggc1	Mitochondrial carrier protein	Not Significant	-0.192784	0.653113
Bcin02g02550	N/A	Protein of unknown function (DUF2665)	Not Significant	0.374454	0.0448905
Bcin02g02560	N/A	N/A	Not Significant	-0.341316	8.83986
Bcin02g02570	Bcatg8	Autophagy protein Atg8 ubiquitin like	Not Significant	0.543496	2.91669
Bcin02g02580	Bccpd2	Coproporphyrinogen III oxidase	Not Significant	0.711742	8.49143
Bcin02g02590	N/A	N/A	Not Significant	0.343782	0.836386
Bcin02g02600	Bcrpn8	JAB1/Mov34/MPN/PAD-1 ubiquitin protease;Maintenance of mitochondrial structure and function	Not Significant	0.19292	0.929548
Bcin02g02610	Bcadk1	Adenylate kinase;Adenylate kinase, active site lid	Not Significant	-0.225112	0.94402
Bcin02g02620	N/A	N/A	Cowpea Upregulated	-1.68847	61.4583
Bcin02g02630	Bcdnm1	Dynamin family;Dynamin central region;Dynamin GTPase effector domain	Not Significant	0.105466	0.825635
Bcin02g02640	Bcctf4	WD domain, G-beta repeat;Minichromosome loss protein, Mcl1, middle region	Not Significant	-0.124086	2.7049
Bcin02g02660	N/A	N/A	Not Significant	0.38443	6.72541
Bcin02g02670	Bop1	Bacteriorhodopsin-like protein	Not Significant	0.63161	16.304
Bcin02g02680	N/A	ACT domain	Not Significant	0.298589	1.9509
Bcin02g02690	N/A	RNA polymerase II-binding domain.	Not Significant	-0.0666603	0.43674
Bcin02g02700	N/A	N/A	Not Significant	-0.0422252	0.0468443
Bcin02g02710	N/A	Endonuclease/Exonuclease/phosphatase family	Not Significant	-0.109264	3.82759
Bcin02g02720	N/A	Glutathione-dependent formaldehyde-activating enzyme	Not Significant	0.423332	0.867971
Bcin02g02730	N/A	Fungal Zn(2)-Cys(6) binuclear cluster domain;Fungal specific transcription factor domain	Not Significant	-0.817703	2.05866
Bcin02g02740	Bcyhm2	Mitochondrial carrier protein	Not Significant	0.0029024	0.0281082
Bcin02g02750	N/A	Citrate synthase, C-terminal domain	Not Significant	-0.393232	1.46158
Bcin02g02760	Bcnrd1	RNA recognition motif. (a.k.a. RRM, RBD, or RNP domain)	Not Significant	0.406291	1.07919
Bcin02g02770	N/A	N/A	Not Significant	0.170567	1.15772
Bcin02g02780	Bclcc13	Multicopper oxidase;Multicopper oxidase;Multicopper oxidase	Not Significant	0.517123	7.67732
Bcin02g02800	N/A	Dor1-like family	Not Significant	-0.114438	1.13329
Bcin02g02810	N/A	N/A	Not Significant	-0.166365	1.14332
Bcin02g02820	N/A	TLC domain	Not Significant	-0.100704	0.390562
Bcin02g02830	N/A	PLAC8 family	Not Significant	0.388185	4.88003
Bcin02g02840	Bcptc6	Protein phosphatase 2C	Not Significant	0.0355923	0.387107
Bcin02g02850	N/A	Fructosamine kinase	Not Significant	0.143844	0.226075
Bcin02g02870	Bcmif2	Mif2/CENP-C like;Kinetochore CENP-C fungal homologue, Mif2, N-terminal	Not Significant	-0.159578	4.59766
Bcin02g02880	Bcrnh201	Ribonuclease HII	Not Significant	-0.359827	2.84606
Bcin02g02890	Bcnic96	Nup93/Nic96;Nucleoporin FG repeat region	Not Significant	-0.542294	17.4223
Bcin02g02920	Bcrpt6	ATPase family associated with various cellular activities (AAA)	Not Significant	0.145289	1.66332
Bcin02g02930	Bcvnx1	Sodium/calcium exchanger protein;Inner membrane component domain	Not Significant	-0.0546765	0.7645
Bcin02g02940	N/A	NAD dependent epimerase/dehydratase family	Not Significant	0.762255	9.68414
Bcin02g02950	N/A	F-box domain	Not Significant	-0.431346	0.937023
Bcin02g02970	N/A	N/A	Not Significant	-0.152833	1.21859
Bcin02g02980	N/A	N/A	Not Significant	0.180551	0.31362
Bcin02g02990	N/A	WD domain, G-beta repeat	Not Significant	0.326403	5.01487
Bcin02g03000	N/A	Major Facilitator Superfamily	Not Significant	-0.411289	0.268054
Bcin02g03010	N/A	Carbon-nitrogen hydrolase	Not Significant	-0.0662081	0.24421
Bcin02g03020	N/A	Fungal Zn(2)-Cys(6) binuclear cluster domain;Fungal specific transcription factor domain	Not Significant	-0.818391	10.8963
Bcin02g03030	N/A	Haem-containing dehydratase	Not Significant	0.165561	1.31068
Bcin02g03040	N/A	Adenosine/AMP deaminase	Not Significant	-0.252657	0.637615
Bcin02g03050	N/A	Major Facilitator Superfamily	Not Significant	0.0587472	0.164268
Bcin02g03060	BcppoA80	Cytochrome P450;Animal haem peroxidase	Not Significant	0.946577	9.21362
Bcin02g03070	N/A	Acyltransferase family	Not Significant	-0.0195356	0.0218116
Bcin02g03080	N/A	Succinate dehydrogenase/Fumarate reductase transmembrane subunit	Not Significant	-0.145478	0.592804
Bcin02g03090	N/A	Glycosyl hydrolase family 1	Not Significant	-0.354278	0.619504
Bcin02g03100	N/A	Queuine tRNA-ribosyltransferase	Not Significant	-0.162528	3.4715
Bcin02g03110	N/A	LCCL domain	Not Significant	0.18136	3.26657
Bcin02g03120	N/A	N/A	Not Significant	-1.21695	0.137105
Bcin02g03140	N/A	RTA1 like protein	Not Significant	-0.667714	1.61406
Bcin02g03150	Bcrtt109	Histone acetylation protein	Common Bean Upregulated	1.5844	10.8792
Bcin02g03160	N/A	Ribonuclease-III-like	Not Significant	-0.188295	0.547983
Bcin02g03170	N/A	N/A	Not Significant	-0.0779562	0.764077
Bcin02g03180	Bcspe2	Adenosylmethionine decarboxylase	Not Significant	-0.39628	2.64449
Bcin02g03190	N/A	Spc97 / Spc98 family	Not Significant	-0.551627	10.5989
Bcin02g03200	Bcktr4	Glycolipid 2-alpha-mannosyltransferase	Not Significant	0.183598	1.20156
Bcin02g03210	N/A	Beta-lactamase	Not Significant	-0.073282	0.0028296
Bcin02g03220	Bcaqp5	Major intrinsic protein	Not Significant	-0.418095	0.674788
Bcin02g03230	N/A	N/A	Common Bean Upregulated	1.40123	6.948
Bcin02g03240	N/A	Fungal Zn(2)-Cys(6) binuclear cluster domain;Fungal specific transcription factor domain	Not Significant	0.206481	2.39821
Bcin02g03250	N/A	WD domain, G-beta repeat	Not Significant	0.106068	0.317067
Bcin02g03260	Bmr5	alpha/beta hydrolase fold	Not Significant	0.175229	0.404195
Bcin02g03270	N/A	Aminotransferase class I and II	Not Significant	0.369268	9.97094
Bcin02g03280	Bccfd1	ATPase MipZ;NUBPL iron-transfer P-loop NTPase	Not Significant	0.0576217	0.176866
Bcin02g03290	N/A	N/A	Not Significant	-0.0319587	0.342653
Bcin02g03300	Bctra1	Phosphatidylinositol 3- and 4-kinase;FAT domain;FATC domain	Not Significant	-0.0373095	0.173471
Bcin02g03320	Bchap2	CCAAT-binding transcription factor (CBF-B/NF-YA) subunit B	Not Significant	-0.00630667	0.0549043
Bcin02g03330	N/A	Voltage-dependent anion channel	Not Significant	-0.553052	10.4236
Bcin02g03340	Bcrna1	Leucine Rich repeat	Not Significant	-0.26776	1.69492
Bcin02g03360	Bcsec10	Exocyst complex component Sec10	Not Significant	-0.381987	25.1173
Bcin02g03370	Bcnus1	Putative undecaprenyl diphosphate synthase	Not Significant	-0.0394893	0.139007
Bcin02g03380	N/A	2OG-Fe(II) oxygenase superfamily	Not Significant	-2.43248	0.804713
Bcin02g03390	Bctrm5	Met-10+ like-protein	Not Significant	0.183103	2.76657
Bcin02g03400	N/A	Fungal protein of unknown function (DUF1752)	Not Significant	0.27552	4.01215
Bcin02g03410	Bcpso2	DNA repair metallo-beta-lactamase;Beta-lactamase superfamily domain	Not Significant	-0.584967	7.15313
Bcin02g03420	Bclsm2	LSM domain	Not Significant	-0.049067	0.279195
Bcin02g03430	N/A	N/A	Not Significant	0.0389382	0.618289
Bcin02g03440	N/A	Chromo (CHRromatin Organisation MOdifier) domain	Not Significant	0.528577	0.831533
Bcin02g03450	N/A	N/A	Not Significant	0.323685	2.79198
Bcin02g03460	Bcrpc25	SHS2 domain found in N terminus of Rpb7p/Rpc25p/MJ0397;RNA polymerase III subunit Rpc25	Not Significant	0.0724805	0.694077
Bcin02g03470	N/A	Nuclear fragile X mental retardation-interacting protein 1 (NUFIP1)	Not Significant	0.0516039	0.0922608
Bcin02g03480	N/A	alpha/beta hydrolase fold	Not Significant	0.735103	15.9485
Bcin02g03490	Bccys3	Cys/Met metabolism PLP-dependent enzyme	Not Significant	-0.0756416	0.34926
Bcin02g03500	N/A	Fungal Zn(2)-Cys(6) binuclear cluster domain;Fungal specific transcription factor domain	Not Significant	0.163704	2.88018
Bcin02g03510	N/A	N/A	Not Significant	0.345598	4.0702
Bcin02g03520	N/A	N/A	Not Significant	0.0008424	0.00713758
Bcin02g03530	N/A	60s Acidic ribosomal protein	Not Significant	-0.403852	0.784701
Bcin02g03540	Bcrps15	Ribosomal protein S19	Not Significant	-0.0462677	0.0753345
Bcin02g03560	N/A	Sugar (and other) transporter	Not Significant	-0.419638	3.40309
Bcin02g03570	Bchpm1	N/A	Not Significant	-0.104534	0.836633
Bcin02g03580	Bcnop12	RNA recognition motif. (a.k.a. RRM, RBD, or RNP domain)	Not Significant	0.0425408	0.133149
Bcin02g03590	Bcdep1	Sds3-like	Not Significant	0.237269	1.38942
Bcin02g03600	N/A	N/A	Not Significant	-0.705907	0.992323
Bcin02g03610	Bcpta1	Domain of unknown function (DUF3453)	Not Significant	-0.351604	11.1521
Bcin02g03620	N/A	Fungal Zn(2)-Cys(6) binuclear cluster domain;Fungal specific transcription factor domain	Not Significant	0.507014	2.0471
Bcin02g03630	Bcpdr11	ABC transporter;ABC-2 type transporter;CDR ABC transporter	Not Significant	0.105592	0.161525
Bcin02g03640	N/A	N/A	Not Significant	-0.0593419	1.25416
Bcin02g03650	N/A	N/A	Not Significant	-0.281512	0.375191
Bcin02g03660	N/A	Carbohydrate kinase	Not Significant	0.450594	2.72097
Bcin02g03670	N/A	short chain dehydrogenase	Common Bean Upregulated	1.28018	15.6141
Bcin02g03680	N/A	N/A	Cowpea Upregulated	-7.96286	5.34621
Bcin02g03690	N/A	N/A	Not Significant	-4.13657	0.131508
Bcin02g03700	N/A	N/A	Not Significant	0.631458	0.0781741
Bcin02g03710	N/A	N/A	Cowpea Upregulated	-1.91062	3.38085
Bcin02g03720	N/A	N/A	Not Significant	-0.695218	0.873685
Bcin02g03730	N/A	N/A	Not Significant	1.08997	0.618917
Bcin02g03750	N/A	N/A	Not Significant	-1.01543	0.582964
Bcin02g03760	N/A	N/A	Cowpea Upregulated	-1.19534	4.13979
Bcin02g03770	N/A	Partial alpha/beta-hydrolase lipase region	Not Significant	0.461771	3.60453
Bcin02g03790	N/A	Beta-eliminating lyase	Not Significant	0.202879	2.0314
Bcin02g03800	N/A	hTAFII28-like protein conserved region	Not Significant	0.0809035	0.519467
Bcin02g03810	Bcfol2	GTP cyclohydrolase I	Not Significant	-0.471172	3.39706
Bcin02g03830	Bctaf6	TATA box binding protein associated factor (TAF);TAF6 C-terminal HEAT repeat domain	Not Significant	-0.495468	9.07989
Bcin02g03840	N/A	N/A	Not Significant	0.332177	1.36375
Bcin02g03850	N/A	N/A	Common Bean Upregulated	1.04307	4.00453
Bcin02g03860	N/A	Carboxylesterase family	Not Significant	0.727078	18.6531
Bcin02g03870	N/A	Domain of unknown function (DUF1996)	Not Significant	-0.189716	1.40516
Bcin02g03880	N/A	DEAD/DEAH box helicase;Helicase conserved C-terminal domain	Not Significant	-0.37824	23.841
Bcin02g03890	Bcprp9	Domain of unknown function (DUF3449);Splicing factor SF3a60 binding domain;Zinc-finger of C2H2 type	Not Significant	0.0425543	0.427907
Bcin02g03910	N/A	Aldehyde dehydrogenase family	Not Significant	0.47265	8.31135
Bcin02g03920	N/A	N/A	Not Significant	-0.361307	0.947674
Bcin02g03930	Bcoxa1	60Kd inner membrane protein	Not Significant	0.204337	1.97707
Bcin02g03940	N/A	Outer membrane protein TOM13	Not Significant	0.0881137	0.457484
Bcin02g03950	Bcshp1	UBX domain;SEP domain;UBA-like domain	Not Significant	-0.0178539	0.104202
Bcin02g03960	N/A	Mechanosensitive ion channel	Not Significant	0.0275616	0.128927
Bcin02g03980	N/A	PCI domain	Not Significant	0.0689733	0.667765
Bcin02g03990	N/A	GDSL-like Lipase/Acylhydrolase family	Not Significant	0.0790588	0.39802
Bcin02g04000	Bcmps1	Protein kinase domain	Not Significant	-0.202408	2.48462
Bcin02g04010	Bcjac1	DnaJ domain;HSCB C-terminal oligomerisation domain	Not Significant	-0.0761162	0.298514
Bcin02g04020	Bcmnn10	galactosyl transferase GMA12/MNN10 family	Not Significant	-0.24371	0.98236
Bcin02g04030	N/A	PAN domain;PAN domain	Common Bean Upregulated	1.94489	6.49872
Bcin02g04040	N/A	N/A	Common Bean Upregulated	1.2397	2.69833
Bcin02g04060	N/A	N/A	Not Significant	-0.0163597	0.0622783
Bcin02g04070	N/A	N/A	Not Significant	0.0427051	0.683775
Bcin02g04080	Bcprp4	WD domain, G-beta repeat;pre-mRNA processing factor 4 (PRP4) like	Not Significant	-0.110679	1.89077
Bcin02g04090	N/A	Glycosyl hydrolases family 16	Not Significant	0.0698384	0.153097
Bcin02g04100	N/A	Glycosyltransferase family 17	Not Significant	-0.428599	5.16481
Bcin02g04110	Bcptc7	Stage II sporulation protein E (SpoIIE)	Not Significant	0.215825	0.555296
Bcin02g04120	Bctfg2	Transcription initiation factor IIF, beta subunit	Not Significant	0.22874	10.604
Bcin02g04130	N/A	Zinc finger C-x8-C-x5-C-x3-H type (and similar)	Not Significant	-0.285196	8.4409
Bcin02g04140	N/A	bZIP transcription factor	Not Significant	0.247048	1.59406
Bcin02g04150	N/A	Sel1 repeat	Not Significant	-0.0700598	0.462698
Bcin02g04160	Bcnoc4	CBF/Mak21 family	Not Significant	-0.211069	1.06075
Bcin02g04170	Bcatp4	Mitochondrial ATP synthase B chain precursor (ATP-synt_B)	Not Significant	0.0492874	0.124052
Bcin02g04190	Bcnsa2	Ribosomal protein S8e	Not Significant	-0.125029	0.316814
Bcin02g04200	Bcmrpl49	N/A	Not Significant	-0.115291	0.27194
Bcin02g04210	N/A	N/A	Not Significant	0.179728	0.31014
Bcin02g04220	N/A	Ribosomal protein L4/L1 family;60S ribosomal protein L4 C-terminal domain	Not Significant	-0.354133	1.44952
Bcin02g04230	N/A	N/A	Not Significant	-0.524704	2.59955
Bcin02g04240	N/A	GNS1/SUR4 family	Not Significant	0.128037	0.873527
Bcin02g04270	N/A	Chromo (CHRromatin Organisation MOdifier) domain;Class II histone deacetylase complex subunits 2 and 3	Not Significant	0.0343804	0.147575
Bcin02g04280	N/A	WD domain, G-beta repeat;NACHT domain	Common Bean Upregulated	2.23508	8.25815
Bcin02g04290	N/A	Alginate lyase	Not Significant	0.482202	1.04929
Bcin02g04300	N/A	N/A	Not Significant	-0.129675	0.0934558
Bcin02g04310	N/A	Fungal Zn(2)-Cys(6) binuclear cluster domain;Fungal specific transcription factor domain	Not Significant	-0.230305	6.80079
Bcin02g04320	N/A	N/A	Not Significant	-0.349418	6.86234
Bcin02g04330	N/A	N/A	Not Significant	-0.408117	3.58606
Bcin02g04340	N/A	N/A	Not Significant	0.483519	12.245
Bcin02g04350	N/A	N/A	Not Significant	-1.59619	0.36447
Bcin02g04360	Bcygh1	Alpha/beta hydrolase family	Not Significant	0.0202514	0.0556574
Bcin02g04370	N/A	N/A	Not Significant	-0.194707	1.96825
Bcin02g04380	N/A	FAD binding domain	Not Significant	-0.11531	0.4594
Bcin02g04390	Bcrgs5	Regulator of G protein signaling domain;PAS domain	Cowpea Upregulated	-1.41497	94.4807
Bcin02g04400	N/A	WSC domain;Domain of unknown function (DUF1996)	Cowpea Upregulated	-3.47698	23.285
Bcin02g04420	N/A	N/A	Not Significant	-0.124418	0.199793
Bcin02g04430	N/A	short chain dehydrogenase	Not Significant	1.08031	0.595266
Bcin02g04440	N/A	Fungal cellulose binding domain	Not Significant	-2.08132	1.04042
Bcin02g04450	Bcalg9	Alg9-like mannosyltransferase family	Not Significant	-0.0148249	0.170403
Bcin02g04460	Bcnaf1	Gar1/Naf1 RNA binding region	Not Significant	-0.300318	3.47807
Bcin02g04470	N/A	Protein of unknown function (DUF3445)	Not Significant	0.335102	2.59876
Bcin02g04480	N/A	Mpv17 / PMP22 family	Not Significant	0.14913	0.94916
Bcin02g04490	N/A	Catalytic LigB subunit of aromatic ring-opening dioxygenase	Not Significant	-0.431333	6.39265
Bcin02g04500	N/A	BTB/POZ domain	Not Significant	-0.745218	0.0314077
Bcin02g04510	N/A	Nitroreductase family	Not Significant	-0.618803	18.7367
Bcin02g04520	N/A	Oxidoreductase NAD-binding domain;FAD binding domain	Not Significant	-0.386655	7.40352
Bcin02g04540	N/A	U3 snoRNA associated	Not Significant	-0.0507026	0.468877
Bcin02g04560	N/A	CorA-like Mg2+ transporter protein	Not Significant	0.13293	0.594664
Bcin02g04570	N/A	N/A	Common Bean Upregulated	1.23448	2.25429
Bcin02g04580	N/A	N/A	Not Significant	0.28062	2.19434
Bcin02g04590	N/A	N/A	Not Significant	0.0187945	0.0153422
Bcin02g04610	N/A	AMP-binding enzyme	Not Significant	-0.311362	0.747247
Bcin02g04620	N/A	N/A	Common Bean Upregulated	1.23549	5.51769
Bcin02g04630	N/A	N/A	Common Bean Upregulated	3.96618	6.00787
Bcin02g04640	N/A	Ubiquitin 3 binding protein But2 C-terminal domain	Not Significant	0.392443	0.336209
Bcin02g04650	N/A	BTB/POZ domain	Not Significant	-0.284984	0.0467126
Bcin02g04660	N/A	N/A	Not Significant	-0.00366544	0.0767065
Bcin02g04670	N/A	Pyroglutamyl peptidase	Not Significant	0.250333	2.86878
Bcin02g04680	N/A	Transmembrane amino acid transporter protein	Not Significant	0.651913	5.10488
Bcin02g04690	N/A	Ricin-type beta-trefoil lectin domain-like	Cowpea Upregulated	-1.60229	2.14979
Bcin02g04700	N/A	N/A	Not Significant	0.0269589	0.102996
Bcin02g04710	N/A	DASH complex subunit Ask1	Not Significant	-0.544384	15.3991
Bcin02g04730	N/A	Acetyltransferase (GNAT) domain	Not Significant	0.427647	2.75646
Bcin02g04740	N/A	N/A	Not Significant	-0.483819	0.911421
Bcin02g04750	N/A	Domain of unknown function (DUF3328)	Not Significant	-0.649927	1.5662
Bcin02g04760	N/A	ABC transporter;ABC transporter transmembrane region	Not Significant	-0.0119587	0.0165544
Bcin02g04770	N/A	Cobalamin-independent synthase, Catalytic domain	Not Significant	-0.353872	1.99778
Bcin02g04780	N/A	N/A	Not Significant	-0.433279	0.855932
Bcin02g04800	N/A	Zinc carboxypeptidase;Carboxypeptidase activation peptide	Not Significant	-0.399089	0.98485
Bcin02g04810	N/A	N/A	Not Significant	-0.304923	0.947691
Bcin02g04820	N/A	N/A	Not Significant	0.131946	0.282757
Bcin02g04830	Bcyhi9	Phenazine biosynthesis-like protein	Not Significant	0.0458974	0.147724
Bcin02g04840	N/A	Sugar (and other) transporter	Not Significant	-0.350665	0.805486
Bcin02g04860	N/A	N/A	Not Significant	-0.347473	0.904133
Bcin02g04870	N/A	linker histone H1 and H5 family	Not Significant	0.00848177	0.0703801
Bcin02g04880	Bcmss4	Phosphatidylinositol-4-phosphate 5-Kinase	Not Significant	-0.00450037	0.00399773
Bcin02g04890	N/A	N/A	Not Significant	-0.136272	0.259133
Bcin02g04900	N/A	XPG N-terminal domain;XPG I-region	Not Significant	-0.257213	0.813014
Bcin02g04910	N/A	Acyl-CoA dehydrogenase, C-terminal domain;Acyl-CoA dehydrogenase, middle domain;Acyl-CoA dehydrogenase, N-terminal domain	Not Significant	-0.174442	2.08262
Bcin02g04930	BcnoxB	Ferric reductase like transmembrane component;FAD-binding domain;Ferric reductase NAD binding domain	Not Significant	-0.313836	1.68672
Bcin02g04940	N/A	N/A	Not Significant	-0.0909862	0.82621
Bcin02g04950	N/A	N/A	Not Significant	0.492171	5.98135
Bcin02g04960	N/A	N/A	Not Significant	0.244064	0.626209
Bcin02g04970	N/A	Fungal Zn(2)-Cys(6) binuclear cluster domain	Not Significant	-0.12411	0.327467
Bcin02g04980	N/A	Heterokaryon incompatibility protein (HET)	Not Significant	-0.136496	0.269471
Bcin02g04990	N/A	N/A	Not Significant	-0.0809882	0.14872
Bcin02g05000	Bcsys1	Integral membrane protein S linking to the trans Golgi network	Not Significant	0.0710686	0.415737
Bcin02g05010	N/A	N/A	Not Significant	-0.121906	0.186719
Bcin02g05020	N/A	N/A	Not Significant	0.112458	0.233803
Bcin02g05040	Bcslm5	tRNA synthetases class II (D, K and N);OB-fold nucleic acid binding domain	Not Significant	0.110489	0.663298
Bcin02g05050	N/A	Uncharacterized protein conserved in bacteria (DUF2263)	Not Significant	0.0815917	0.204002
Bcin02g05060	N/A	N/A	Not Significant	0.494086	0.390323
Bcin02g05070	Bcsfb3	Gelsolin repeat;Sec23/Sec24 zinc finger;Sec23/Sec24 trunk domain;Sec23/Sec24 helical domain;Sec23/Sec24 beta-sandwich domain	Not Significant	-0.142624	3.2006
Bcin02g05080	Bccft2	Zn-dependent metallo-hydrolase RNA specificity domain;Beta-Casp domain;Cleavage and polyadenylation factor 2 C-terminal	Not Significant	-0.0492283	0.275765
Bcin02g05090	N/A	N/A	Not Significant	-0.0188529	0.036756
Bcin02g05100	N/A	Copper amine oxidase, enzyme domain;Copper amine oxidase, N2 domain;Copper amine oxidase, N3 domain	Not Significant	0.218847	1.42022
Bcin02g05110	N/A	Fungal Zn(2)-Cys(6) binuclear cluster domain;Fungal specific transcription factor domain	Not Significant	0.0516207	0.282489
Bcin02g05130	N/A	Major Facilitator Superfamily	Not Significant	0.249686	4.99818
Bcin02g05140	Bcrpl28	Ribosomal proteins 50S-L15, 50S-L18e, 60S-L27A	Not Significant	-0.138507	0.236503
Bcin02g05150	Bccdc7	Protein kinase domain	Not Significant	-0.272551	1.65438
Bcin02g05160	Bcycs4	non-SMC mitotic condensation complex subunit 1;non-SMC mitotic condensation complex subunit 1, N-term	Not Significant	-0.599817	12.8348
Bcin02g05170	Bcoxr1	TLD	Not Significant	-0.00625543	0.0191625
Bcin02g05180	Bchem4	Uroporphyrinogen-III synthase HemD	Not Significant	0.0548201	0.227067
Bcin02g05190	Bcerv1	Erv1 / Alr family	Not Significant	-0.117015	0.27461
Bcin02g05200	N/A	N/A	Not Significant	-0.299207	1.23098
Bcin02g05220	Bcmak3	Acetyltransferase (GNAT) family	Not Significant	0.224383	2.73203
Bcin02g05230	N/A	Domain of unknown function (DUF1917)	Not Significant	-0.453607	15.4994
Bcin02g05240	Bcrrt2	WD domain, G-beta repeat	Cowpea Upregulated	-1.67576	2.20022
Bcin02g05250	N/A	N/A	Not Significant	0.0402346	0.0125127
Bcin02g05260	N/A	WD domain, G-beta repeat;Coatomer WD associated region;Coatomer (COPI) alpha subunit C-terminus	Not Significant	-0.344636	2.418
Bcin02g05270	Bckre5	UDP-glucose:Glycoprotein Glucosyltransferase	Not Significant	0.0228516	0.120581
Bcin02g05280	N/A	N/A	Common Bean Upregulated	1.09116	1.64472
Bcin02g05300	N/A	Major royal jelly protein	Not Significant	-0.799542	2.2024
Bcin02g05310	N/A	N/A	Not Significant	0.979982	2.62459
Bcin02g05320	N/A	N/A	Cowpea Upregulated	-2.4963	1.62273
Bcin02g05330	N/A	N/A	Not Significant	0.00366859	0.0744355
Bcin02g05350	N/A	N/A	Cowpea Upregulated	-1.84206	16.8047
Bcin02g05360	N/A	Alpha/beta hydrolase family	Cowpea Upregulated	-4.91538	5.91749
Bcin02g05370	N/A	Domain of unknown function (DUF3425)	Not Significant	-0.561874	3.66524
Bcin02g05390	N/A	N/A	Cowpea Upregulated	-5.61297	1.64849
Bcin02g05400	N/A	N/A	Not Significant	-0.000587581	1.56395
Bcin02g05410	N/A	N/A	Not Significant	0.294996	0.395274
Bcin02g05430	N/A	N/A	Not Significant	0.503714	0.944037
Bcin02g05440	N/A	N/A	Cowpea Upregulated	-3.14112	30.7696
Bcin02g05450	N/A	N/A	Not Significant	0.356651	6.59309
Bcin02g05460	N/A	Fungal Zn(2)-Cys(6) binuclear cluster domain;Fungal specific transcription factor domain	Not Significant	0.650133	0.150736
Bcin02g05470	N/A	N/A	Not Significant	0.0671745	0.134322
Bcin02g05480	N/A	N/A	Not Significant	-0.285445	0.82595
Bcin02g05490	N/A	ATPase domain predominantly from Archaea	Not Significant	0.133388	2.1832
Bcin02g05500	N/A	Alpha/beta hydrolase family	Not Significant	0.22228	2.90921
Bcin02g05510	N/A	Myb-like DNA-binding domain	Not Significant	-0.136524	1.93523
Bcin02g05520	N/A	N/A	Not Significant	-0.107967	0.491033
Bcin02g05530	N/A	Endoplasmic reticulum-based factor for assembly of V-ATPase	Not Significant	0.0270002	0.196015
Bcin02g05540	Bccoq1	Polyprenyl synthetase	Not Significant	-0.447939	4.11164
Bcin02g05550	N/A	zinc-finger of acetyl-transferase ESCO;ESCO1/2 acetyl-transferase	Not Significant	-0.20332	2.19343
Bcin02g05560	N/A	N/A	Not Significant	0.717098	8.42581
Bcin02g05570	N/A	Heterokaryon incompatibility protein (HET)	Not Significant	-0.211453	0.545139
Bcin02g05580	N/A	N/A	Not Significant	0.206231	1.10902
Bcin02g05590	Bcemg1	EMG1/NEP1 methyltransferase	Not Significant	-0.38708	1.84381
Bcin02g05600	N/A	N/A	Cowpea Upregulated	-1.45371	75.7757
Bcin02g05610	N/A	N/A	Not Significant	0.186911	0.510153
Bcin02g05620	N/A	Amino acid permease	Not Significant	-0.282769	10.1867
Bcin02g05630	N/A	LysM domain	Not Significant	-0.732719	4.02123
Bcin02g05640	N/A	N/A	Cowpea Upregulated	-1.65777	5.21733
Bcin02g05650	Bcgst16	Glutathione S-transferase, C-terminal domain;Glutathione S-transferase, N-terminal domain	Not Significant	0.926145	11.8891
Bcin02g05660	N/A	N/A	Not Significant	0.101416	0.384507
Bcin02g05670	N/A	N/A	Not Significant	-0.401466	1.96659
Bcin02g05680	N/A	N/A	Not Significant	-0.844865	4.1647
Bcin02g05700	N/A	Protein of unknown function (DUF2434)	Not Significant	-0.693782	4.4848
Bcin02g05710	Bccog5	Golgi transport complex subunit 5	Not Significant	-0.0191051	0.0963207
Bcin02g05720	N/A	Heterokaryon incompatibility protein (HET)	Not Significant	-0.0712053	0.327655
Bcin02g05730	N/A	Amidase	Not Significant	0.48561	2.94003
Bcin02g05740	Bcdal1	Amidohydrolase family	Not Significant	0.313372	2.28943
Bcin02g05750	N/A	N/A	Not Significant	0.216337	0.822268
Bcin02g05760	N/A	N/A	Not Significant	0.0185799	0.00343034
Bcin02g05770	N/A	Ankyrin repeats (3 copies)	Not Significant	-0.512704	1.08288
Bcin02g05780	N/A	Aminotransferase class-V	Not Significant	-0.244238	1.21011
Bcin02g05800	N/A	NmrA-like family	Not Significant	-0.617001	1.40636
Bcin02g05820	N/A	Fungal Zn(2)-Cys(6) binuclear cluster domain	Not Significant	0.337837	1.8557
Bcin02g05830	N/A	RTA1 like protein	Not Significant	-0.532635	3.03861
Bcin02g05840	N/A	Mycolic acid cyclopropane synthetase	Not Significant	-0.196273	0.712465
Bcin02g05850	N/A	N/A	Not Significant	0.145486	0.812495
Bcin02g05860	Bcpg6	Glycosyl hydrolases family 28	Not Significant	-0.762714	2.50144
Bcin02g05870	N/A	Zinc-binding dehydrogenase	Not Significant	-0.0130286	0.0513047
Bcin02g05880	Bchnt1	HIT domain	Not Significant	0.431658	7.47795
Bcin02g05890	N/A	CRAL/TRIO domain;CRAL/TRIO, N-terminal domain	Not Significant	0.419301	11.8514
Bcin02g05900	N/A	DASH complex subunit Dam1	Not Significant	0.0329242	0.0640803
Bcin02g05910	Bcbud20	Zinc-finger double-stranded RNA-binding	Not Significant	0.477779	0.319291
Bcin02g05920	Bcaco1	Aconitase family (aconitate hydratase);Aconitase C-terminal domain	Not Significant	-0.258444	1.11208
Bcin02g05930	Bcrbd2	Rhomboid family	Not Significant	-0.085139	1.57318
Bcin02g05940	N/A	Gaa1-like, GPI transamidase component	Not Significant	-0.0286983	0.0953012
Bcin02g05950	Bcrpn9	PCI domain	Not Significant	0.189937	0.629312
Bcin02g05960	N/A	NAD(P)H-binding	Not Significant	-0.0921454	0.803803
Bcin02g05970	N/A	Probable N6-adenine methyltransferase	Not Significant	0.367094	0.384469
Bcin02g05980	N/A	Metallo-beta-lactamase superfamily	Not Significant	-0.00955577	0.0967048
Bcin02g05990	Bcubp10	Ubiquitin carboxyl-terminal hydrolase;Zn-finger in ubiquitin-hydrolases and other protein	Not Significant	-0.0777421	1.03303
Bcin02g06000	N/A	Domain of unknown function (DUF2427);Protein of unknown function (Ytp1)	Not Significant	0.942899	4.63457
Bcin02g06010	N/A	N/A	Not Significant	0.467776	0.28476
Bcin02g06020	Bcmog1	Ran-interacting Mog1 protein	Not Significant	0.214374	1.11453
Bcin02g06030	N/A	SprT-like family	Not Significant	0.30748	8.59108
Bcin02g06040	N/A	ATP dependent DNA ligase domain;DNA ligase N terminus;ATP dependent DNA ligase C terminal region	Not Significant	0.245976	7.44646
Bcin02g06050	N/A	RINT-1 / TIP-1 family	Not Significant	-0.266681	3.21489
Bcin02g06060	N/A	Ribosomal protein S26e	Not Significant	-0.273749	0.447741
Bcin02g06070	Bcrps31	Ubiquitin family;Ribosomal protein S27a	Not Significant	0.182142	0.422315
Bcin02g06080	N/A	Ribosome-assembly protein 3	Not Significant	0.0557806	0.091415
Bcin02g06090	N/A	N/A	Not Significant	0.924142	6.68916
Bcin02g06110	N/A	ABC transporter;ABC transporter transmembrane region	Not Significant	0.0306562	0.124161
Bcin02g06120	N/A	N/A	Not Significant	-0.313795	0.560295
Bcin02g06130	N/A	Oxysterol-binding protein	Not Significant	0.0532441	0.208851
Bcin02g06140	N/A	CP2 transcription factor	Not Significant	0.0242445	0.108099
Bcin02g06150	N/A	Kinesin motor domain	Not Significant	-0.0740535	0.311325
Bcin02g06160	N/A	Alpha/beta hydrolase family	Not Significant	-0.62936	3.81426
Bcin02g06170	Bcsmc4	RecF/RecN/SMC N terminal domain;SMC proteins Flexible Hinge Domain	Not Significant	-0.283782	23.4875
Bcin02g06180	N/A	Nuclear pore complex assembly	Not Significant	0.141982	0.711664
Bcin02g06190	N/A	N/A	Not Significant	-0.158875	1.24083
Bcin02g06200	N/A	N/A	Not Significant	-0.151869	0.283051
Bcin02g06220	N/A	N/A	Not Significant	0.160138	0.557499
Bcin02g06230	Bcubp2	Ubiquitin carboxyl-terminal hydrolase;A repeated domain in UCH-protein	Not Significant	-0.173006	0.632057
Bcin02g06240	N/A	Tim17/Tim22/Tim23/Pmp24 family	Not Significant	0.121133	0.5307
Bcin02g06250	N/A	Tubulin binding cofactor C	Not Significant	0.33417	4.90618
Bcin02g06260	N/A	RNA polymerase II transcription mediator complex subunit 9	Not Significant	0.182222	2.85758
Bcin02g06270	N/A	Metalloenzyme superfamily;BPG-independent PGAM N-terminus (iPGM_N)	Not Significant	0.408417	0.0959243
Bcin02g06280	N/A	Thioesterase-like superfamily	Not Significant	0.84576	17.9927
Bcin02g06290	N/A	AMP-binding enzyme	Not Significant	0.225425	2.48827
Bcin02g06300	N/A	N/A	Not Significant	-0.100227	0.084262
Bcin02g06310	N/A	Fatty acid desaturase	Not Significant	0.0347194	0.105093
Bcin02g06320	N/A	Major Facilitator Superfamily	Not Significant	0.69141	2.78154
Bcin02g06330	N/A	Lipoxygenase	Not Significant	-0.330326	1.35698
Bcin02g06340	Bcprd6	Peroxidase, family 2	Not Significant	0.156255	1.4439
Bcin02g06350	N/A	Haemolysin-III related	Not Significant	0.0111098	0.0148546
Bcin02g06360	Bcvac14	Vacuolar protein 14 C-terminal Fig4p binding;Vacuolar 14 Fab1-binding region	Not Significant	-0.0744887	0.863162
Bcin02g06370	N/A	N/A	Not Significant	0.274459	1.66321
Bcin02g06380	N/A	Cytochrome b5-like Heme/Steroid binding domain;Fatty acid desaturase	Not Significant	0.0575552	0.251543
Bcin02g06390	N/A	N/A	Cowpea Upregulated	-1.4539	2.91574
Bcin02g06400	N/A	Pyridine nucleotide-disulphide oxidoreductase;Pyridine nucleotide-disulphide oxidoreductase, dimerisation domain;Pyridine nucleotide-disulphide oxidoreductase	Not Significant	-0.075329	0.187474
Bcin02g06410	Bcsgd1	MA3 domain;MIF4G domain	Not Significant	-0.697745	39.4891
Bcin02g06420	N/A	Signal recognition particle 14kD protein	Not Significant	-0.111681	0.321421
Bcin02g06430	N/A	N/A	Not Significant	0.0994128	0.833926
Bcin02g06440	N/A	RNA recognition motif. (a.k.a. RRM, RBD, or RNP domain)	Not Significant	-0.413965	6.57704
Bcin02g06450	Bccoq9	COQ9	Not Significant	0.0522669	0.18276
Bcin02g06460	N/A	RecF/RecN/SMC N terminal domain	Not Significant	-0.591572	3.0984
Bcin02g06470	BcStr2	Cys/Met metabolism PLP-dependent enzyme	Not Significant	-0.307001	2.1227
Bcin02g06480	Bcutp22	Nrap protein	Not Significant	-0.105542	0.470124
Bcin02g06490	Bctsr4	Programmed cell death protein 2, C-terminal putative domain	Not Significant	0.317797	1.18999
Bcin02g06500	N/A	CSN8/PSMD8/EIF3K family	Not Significant	-0.0928358	0.209284
Bcin02g06510	N/A	N/A	Common Bean Upregulated	1.42391	14.5659
Bcin02g06520	N/A	N/A	Not Significant	-0.301299	9.79145
Bcin02g06530	N/A	Caspase domain	Not Significant	-0.0364067	0.227988
Bcin02g06540	N/A	Centrosomin N-terminal motif 1;Pericentrin-AKAP-450 domain of centrosomal targeting protein	Not Significant	-0.144523	0.728551
Bcin02g06550	N/A	SGT1 protein	Not Significant	-0.348099	6.4341
Bcin02g06560	N/A	N/A	Not Significant	0.00424341	0.0822116
Bcin02g06570	Bctan1	THUMP domain	Not Significant	0.0668856	0.266692
Bcin02g06580	N/A	Thiamine pyrophosphate enzyme, central domain;Thiamine pyrophosphate enzyme, C-terminal TPP binding domain;Thiamine pyrophosphate enzyme, N-terminal TPP binding domain	Not Significant	-0.18603	1.11868
Bcin02g06590	Bcbck1	Protein kinase domain	Cowpea Upregulated	-1.13784	4.98874
Bcin02g06600	N/A	N/A	Not Significant	0.28364	3.2879
Bcin02g06610	Bcjem1	DnaJ domain;Tetratricopeptide repeat;TPR repeat	Not Significant	0.0365478	0.114364
Bcin02g06620	Bcldb17	Protein of unknown function (DUF2013)	Not Significant	-0.14153	1.39392
Bcin02g06630	N/A	PH domain	Not Significant	-0.0123553	0.0474522
Bcin02g06640	Bcths1	tRNA synthetase class II core domain (G, H, P, S and T);TGS domain;Anticodon binding domain;Threonyl and Alanyl tRNA synthetase second additional domain	Not Significant	-0.157403	1.89097
Bcin02g06650	Bcgar1	Gar1/Naf1 RNA binding region	Not Significant	-0.17474	0.316642
Bcin02g06660	Bccho1	CDP-alcohol phosphatidyltransferase	Not Significant	0.0568489	0.174866
Bcin02g06670	N/A	Putative peptidase family	Not Significant	0.177767	3.52864
Bcin02g06680	N/A	Whi5 like	Not Significant	0.134363	3.11895
Bcin02g06690	N/A	Cytochrome P450	Not Significant	0.654506	10.0931
Bcin02g06700	N/A	Alpha/beta hydrolase family	Not Significant	0.697228	0.470038
Bcin02g06710	N/A	N/A	Not Significant	0.533757	0.0841699
Bcin02g06720	Bcpom152	N/A	Common Bean Upregulated	2.73322	6.10475
Bcin02g06730	N/A	Ubiquitin carboxyl-terminal hydrolase, family 1	Not Significant	0.169489	1.76355
Bcin02g06740	N/A	Hemimethylated DNA-binding protein YccV like;F-box-like;Transglutaminase-like superfamily	Not Significant	-0.0617628	0.847029
Bcin02g06760	Bcjjj1	Zinc finger, C2H2 type;DnaJ domain;Zinc-finger double-stranded RNA-binding	Not Significant	-0.0248089	0.219284
Bcin02g06770	N/A	Peptidase family C54	Not Significant	0.251556	2.64329
Bcin02g06780	Bcsqs1	Chromo (CHRromatin Organisation MOdifier) domain;R3H domain;G-patch domain	Not Significant	-0.104076	0.631945
Bcin02g06790	N/A	Core histone H2A/H2B/H3/H4	Not Significant	0.019152	0.0717798
Bcin02g06800	N/A	Core histone H2A/H2B/H3/H4	Not Significant	-0.000295729	0.00183227
Bcin02g06810	N/A	Complex 1 protein (LYR family)	Not Significant	0.213738	0.320052
Bcin02g06820	Bckgd2	2-oxoacid dehydrogenases acyltransferase (catalytic domain);Biotin-requiring enzyme	Not Significant	-0.200492	1.33575
Bcin02g06830	N/A	Cerato-platanin	Not Significant	-0.0327206	0.254227
Bcin02g06840	N/A	Coenzyme A transferase	Not Significant	-0.0156974	0.109697
Bcin02g06850	N/A	N/A	Not Significant	-1.93187	0.39057
Bcin02g06860	N/A	Acetamidase/Formamidase family	Not Significant	0.288667	2.67168
Bcin02g06870	N/A	N/A	Not Significant	-0.0378685	0.532626
Bcin02g06880	N/A	Inheritance of peroxisomes protein 1	Not Significant	-0.0584112	0.282863
Bcin02g06890	Bccue3	CUE domain	Not Significant	0.029439	0.149303
Bcin02g06900	Bcrps20	Ribosomal protein S10p/S20e	Not Significant	-0.170423	0.297428
Bcin02g06910	N/A	Glycosyl hydrolases family 17	Not Significant	-0.570831	0.587752
Bcin02g06920	N/A	Aminotransferase class I and II	Not Significant	0.165647	1.24655
Bcin02g06930	N/A	1,3-beta-glucan synthase component;1,3-beta-glucan synthase subunit FKS1, domain-1	Not Significant	-0.0821626	0.354293
Bcin02g06940	Bcgas1	Glucanosyltransferase;X8 domain	Not Significant	-0.173239	0.508731
Bcin02g06950	N/A	Mitochondrial carrier protein	Not Significant	-0.239137	0.750849
Bcin02g06960	Bcotu1	OTU-like cysteine protease	Not Significant	0.0127122	0.0465289
Bcin02g06970	N/A	Bromodomain;BAH domain	Not Significant	-0.00540427	0.0398711
Bcin02g06980	Bccog3	Sec34-like family	Not Significant	-0.0200452	0.270691
Bcin02g06990	Bcfmp25	Regulator of chromosome condensation (RCC1) repeat	Not Significant	-0.540323	9.92224
Bcin02g07000	N/A	N/A	Not Significant	-0.105647	0.483807
Bcin02g07010	N/A	N/A	Not Significant	-0.696181	11.4136
Bcin02g07020	N/A	N/A	Not Significant	0.42845	2.97166
Bcin02g07030	N/A	N/A	Not Significant	0.324354	1.48155
Bcin02g07040	Bcvps41	Region in Clathrin and VPS	Not Significant	-0.214884	9.96419
Bcin02g07050	N/A	Uncharacterised ACR, YagE family COG1723	Not Significant	-0.431859	2.81676
Bcin02g07060	N/A	Heterokaryon incompatibility protein (HET)	Not Significant	-0.201056	0.547298
Bcin02g07070	N/A	N/A	Not Significant	-0.0630036	0.494712
Bcin02g07080	N/A	GMC oxidoreductase;GMC oxidoreductase	Not Significant	0.219793	2.78488
Bcin02g07090	N/A	NADH:flavin oxidoreductase / NADH oxidase family	Not Significant	0.372572	4.12191
Bcin02g07100	N/A	GDSL-like Lipase/Acylhydrolase family	Not Significant	-0.624148	2.41992
Bcin02g07110	N/A	N/A	Cowpea Upregulated	-2.88698	3.679
Bcin02g07120	N/A	N/A	Not Significant	0.357452	1.56054
Bcin02g07130	N/A	DJ-1/PfpI family	Not Significant	0.290457	0.365145
Bcin02g07140	N/A	Fungal Zn(2)-Cys(6) binuclear cluster domain;Fungal specific transcription factor domain	Not Significant	-0.445168	4.31895
Bcin02g07150	N/A	TCP-1/cpn60 chaperonin family	Not Significant	-0.213312	3.45586
Bcin02g07170	N/A	N/A	Cowpea Upregulated	-1.02039	2.25865
Bcin02g07180	N/A	Acetyltransferase (GNAT) family	Not Significant	-0.66319	0.364146
Bcin02g07190	N/A	N/A	Not Significant	0.012833	0.126625
Bcin02g07210	N/A	Aldose 1-epimerase	Not Significant	-0.202228	0.85848
Bcin02g07220	N/A	Cytochrome b5-like Heme/Steroid binding domain;Acyl-CoA dehydrogenase, C-terminal domain;Acyl-CoA dehydrogenase, middle domain;Acyl-CoA dehydrogenase, N-terminal domain	Not Significant	0.18747	0.909574
Bcin02g07240	N/A	N/A	Not Significant	-0.516097	0.177981
Bcin02g07260	N/A	N/A	Cowpea Upregulated	-1.82495	5.65208
Bcin02g07270	N/A	WD domain, G-beta repeat;NACHT domain	Not Significant	0.983019	43.5436
Bcin02g07290	N/A	Sec7 domain;Pleckstrin homology domain	Not Significant	-0.0472222	0.102887
Bcin02g07300	N/A	N/A	Not Significant	-1.29705	0.100121
Bcin02g07310	Bcap6	Eukaryotic aspartyl protease	Not Significant	-0.419265	1.89057
Bcin02g07320	N/A	RTA1 like protein	Not Significant	-0.336933	1.00812
Bcin02g07340	N/A	N/A	Not Significant	0.278118	2.10961
Bcin02g07350	N/A	Haloacid dehalogenase-like hydrolase	Not Significant	-0.376754	0.093132
Bcin02g07380	Bcpet112	GatB domain;GatB/GatE catalytic domain	Not Significant	-0.078905	0.881715
Bcin02g07390	N/A	N/A	Not Significant	-0.790601	12.0024
Bcin02g07400	Bcwcl1	GATA zinc finger;PAS fold;PAS domain	Not Significant	-0.905867	1.20728
Bcin02g07410	Bcpse1	HEAT-like repeat	Not Significant	-0.238054	9.91174
Bcin02g07420	N/A	N/A	Not Significant	-0.108684	1.15729
Bcin02g07430	N/A	Fungal Zn(2)-Cys(6) binuclear cluster domain;Fungal specific transcription factor domain	Not Significant	-0.922509	14.8259
Bcin02g07440	N/A	Major Facilitator Superfamily	Not Significant	-0.65489	4.10965
Bcin02g07450	N/A	N/A	Not Significant	-0.40456	3.47219
Bcin02g07460	N/A	Ubiquitin family	Cowpea Upregulated	-1.78144	6.39362
Bcin02g07470	N/A	N/A	Not Significant	-0.280389	0.645288
Bcin02g07480	N/A	N/A	Not Significant	-0.139623	0.567496
Bcin02g07490	N/A	Domain of unknown function (DUF3328)	Cowpea Upregulated	-1.094	15.8914
Bcin02g07500	N/A	N/A	Not Significant	-0.666184	8.45599
Bcin02g07510	N/A	Domain of unknown function (DUF3328)	Cowpea Upregulated	-2.72387	19.8708
Bcin02g07520	N/A	Glycosyl hydrolase family 26	Cowpea Upregulated	-1.75947	44.6611
Bcin02g07530	N/A	Ubiquitin family	Cowpea Upregulated	-7.31141	2.47465
Bcin02g07540	N/A	Zinc-finger double domain	Not Significant	-0.119052	0.941443
Bcin02g07550	N/A	PB1 domain;CBS domain	Not Significant	-0.0151031	0.0565201
Bcin02g07560	Bcmrp4	Ribosomal protein S2	Not Significant	0.269481	3.87282
Bcin02g07570	N/A	N/A	Not Significant	-0.0457129	0.208881
Bcin02g07580	N/A	Protein of unknown function (DUF3767)	Not Significant	0.164306	2.08493
Bcin02g07590	N/A	DNA polymerase family B;DNA polymerase family B, exonuclease domain;Domain of unknown function (DUF1744)	Not Significant	-0.531415	6.94472
Bcin02g07600	N/A	short chain dehydrogenase	Not Significant	-0.825704	1.25886
Bcin02g07610	N/A	Fungal Zn(2)-Cys(6) binuclear cluster domain	Not Significant	0.207523	0.566729
Bcin02g07620	N/A	Carboxylesterase family	Cowpea Upregulated	-1.25486	7.55596
Bcin02g07640	Bclcc7	Multicopper oxidase;Multicopper oxidase;Multicopper oxidase	Not Significant	0.393292	0.966438
Bcin02g07650	N/A	N/A	Not Significant	0.448765	0.559095
Bcin02g07660	Bcapc1	Anaphase-promoting complex subunit 1	Not Significant	0.250173	5.78179
Bcin02g07670	N/A	N/A	Not Significant	-1.03595	1.14916
Bcin02g07680	N/A	Ankyrin repeats (3 copies)	Not Significant	0.599474	13.6581
Bcin02g07690	N/A	Enoyl-CoA hydratase/isomerase	Not Significant	0.316686	1.01723
Bcin02g07700	Bcara1	Glycosyl hydrolases family 43	Not Significant	0.80226	5.12595
Bcin02g07710	N/A	Eukaryotic translation initiation factor eIF2A	Not Significant	-0.242368	1.77863
Bcin02g07730	N/A	N/A	Not Significant	-0.0320787	0.521659
Bcin02g07740	N/A	N/A	Not Significant	0.74844	3.25977
Bcin02g07750	N/A	N/A	Not Significant	0.776868	5.26368
Bcin02g07760	N/A	Acyltransferase family	Not Significant	0.178497	1.16943
Bcin02g07770	Bcnep2	Necrosis inducing protein (NPP1)	Not Significant	-9.53712e-05	0.0174093
Bcin02g07780	N/A	Zinc finger, C2H2 type	Not Significant	-0.313121	1.34057
Bcin02g07790	N/A	WSC domain	Not Significant	-0.362092	0.612485
Bcin02g07800	N/A	N/A	Not Significant	-5.14487	0.629251
Bcin02g07810	N/A	Methyltransferase domain	Not Significant	6.46052	0.836325
Bcin02g07820	N/A	Alpha/beta hydrolase family	Not Significant	-0.550177	0.566019
Bcin02g07830	N/A	N/A	Common Bean Upregulated	1.48365	3.39803
Bcin02g07840	N/A	N/A	Not Significant	2.50806	0.450906
Bcin02g07850	N/A	N/A	Not Significant	0.315035	4.84902
Bcin02g07860	Bcrrp6	HRDC domain;3'-5' exonuclease;PMC2NT (NUC016) domain	Not Significant	0.137201	1.58944
Bcin02g07870	N/A	Uncharacterised protein family (UPF0203)	Not Significant	-0.184105	4.44476
Bcin02g07880	Bcgpi1	N-acetylglucosaminyl transferase component (Gpi1)	Not Significant	-0.0966655	0.346048
Bcin02g07900	N/A	Glycosyl hydrolase family 76	Not Significant	0.565051	10.9828
Bcin02g07910	N/A	N/A	Not Significant	0.157129	0.48616
Bcin02g07920	N/A	N/A	Not Significant	-0.548045	14.9228
Bcin02g07930	N/A	short chain dehydrogenase	Not Significant	-0.14301	0.633934
Bcin02g07940	N/A	Mitochondrial carrier protein	Not Significant	0.114304	0.692097
Bcin02g07950	N/A	N/A	Cowpea Upregulated	-1.43706	6.81439
Bcin02g07960	Bcrad54	SNF2 family N-terminal domain;Helicase conserved C-terminal domain;Rad54 N terminal	Not Significant	-0.201353	3.50674
Bcin02g07980	N/A	N/A	Not Significant	0.00723034	0.0111618
Bcin02g07990	Bcrrp14	Surfeit locus protein 6;60S ribosome biogenesis protein Rrp14	Not Significant	-0.0663413	0.146513
Bcin02g08000	Bcvps74	Golgi phosphoprotein 3 (GPP34)	Not Significant	-0.00979493	0.148444
Bcin02g08010	Bcacp1	Phosphopantetheine attachment site	Not Significant	-0.0385478	0.136733
Bcin02g08020	N/A	4Fe-4S dicluster domain	Not Significant	-0.024287	0.17021
Bcin02g08030	N/A	N/A	Not Significant	0.191064	0.174355
Bcin02g08040	N/A	Ferric reductase like transmembrane component;FAD-binding domain;Ferric reductase NAD binding domain	Not Significant	0.138045	1.93597
Bcin02g08050	N/A	LETM1-like protein	Not Significant	-0.0753997	0.400788
Bcin02g08060	Bcnab3	RNA recognition motif. (a.k.a. RRM, RBD, or RNP domain)	Not Significant	0.158275	2.07052
Bcin02g08070	N/A	RF-1 domain	Not Significant	0.15691	1.54596
Bcin02g08080	N/A	N/A	Not Significant	0.208639	1.40451
Bcin02g08090	Bccmk2	Protein kinase domain	Not Significant	0.211511	1.20122
Bcin02g08100	N/A	N/A	Not Significant	-0.169217	0.321634
Bcin02g08120	Bccwh43	Endonuclease/Exonuclease/phosphatase family;Frag1/DRAM/Sfk1 family	Not Significant	0.215621	1.99349
Bcin02g08130	Bcaur1	PAP2 superfamily	Not Significant	0.331148	3.09782
Bcin02g08140	N/A	N/A	Not Significant	0.187962	0.212837
Bcin02g08150	Bcski3	Tetratricopeptide repeat;Tetratricopeptide repeat;Tetratricopeptide repeat;TPR repeat;Tetratricopeptide repeat	Not Significant	-0.322541	15.2639
Bcin02g08160	N/A	Cellulase (glycosyl hydrolase family 5)	Not Significant	0.0453728	0.215106
Bcin02g08180	N/A	Adaptin N terminal region	Not Significant	-0.106437	1.26876
Bcin02g08190	N/A	N/A	Cowpea Upregulated	-1.5544	7.37276
Bcin02g08200	Bcfra2	BolA-like protein	Not Significant	0.0262403	0.0348046
Bcin02g08210	Bcnif3	NIF3 (NGG1p interacting factor 3)	Not Significant	-0.538729	3.96062
Bcin02g08220	N/A	Vps51/Vps67	Not Significant	-0.0371812	0.0588271
Bcin02g08230	N/A	Carboxylesterase family	Not Significant	0.36577	1.03718
Bcin02g08240	N/A	OTT_1508-like deaminase	Cowpea Upregulated	-1.28283	3.40615
Bcin02g08250	N/A	N/A	Common Bean Upregulated	1.21278	3.11071
Bcin02g08260	N/A	PCI domain;eIF3 subunit 6 N terminal domain	Not Significant	-0.218561	0.750088
Bcin02g08270	N/A	Mitochondrial large subunit ribosomal protein (Img2)	Not Significant	0.152616	0.490822
Bcin02g08280	Bcswi1	ARID/BRIGHT DNA binding domain	Not Significant	-0.528033	3.95207
Bcin02g08290	N/A	EVE domain	Not Significant	0.0604094	0.174343
Bcin02g08300	Bcmsn5	Exportin 1-like protein	Not Significant	-0.513144	12.1828
Bcin02g08310	Bcltf6	Fungal Zn(2)-Cys(6) binuclear cluster domain;Fungal specific transcription factor domain	Not Significant	0.00926173	0.100766
Bcin02g08320	N/A	N/A	Not Significant	-0.13045	3.15872
Bcin02g08330	N/A	Gelsolin repeat;Sec23/Sec24 zinc finger;Sec23/Sec24 trunk domain;Sec23/Sec24 helical domain;Sec23/Sec24 beta-sandwich domain	Not Significant	-0.0580286	0.178295
Bcin02g08340	Bctps1	Glycosyltransferase family 20	Not Significant	-0.212247	4.33888
Bcin02g08350	N/A	Acetyltransferase (GNAT) domain	Not Significant	0.337712	1.34539
Bcin02g08360	Bcfrq1	Frequency clock protein	Not Significant	-0.229486	11.0018
Bcin02g08370	Bcprx7	Redoxin	Not Significant	0.273994	1.98422
Bcin02g08380	N/A	N/A	Cowpea Upregulated	-1.35905	4.79366
Bcin02g08390	N/A	FAD binding domain	Not Significant	-0.257907	0.347574
Bcin02g08410	Bcmam33	Mitochondrial glycoprotein	Not Significant	-0.285516	0.977505
Bcin02g08420	Bctma16	Protein of unknown function (DUF2962)	Not Significant	-0.164694	1.45079
Bcin02g08430	N/A	XPG N-terminal domain;XPG I-region	Not Significant	0.117071	0.758476
Bcin02g08440	Bcbsd2	Protein of unknown function (DUF2370)	Not Significant	0.195409	3.0477
Bcin02g08450	N/A	N/A	Not Significant	0.437271	3.78551
Bcin02g08460	N/A	Mitochondrial carrier protein	Not Significant	-0.492886	1.80254
Bcin02g08470	Bchpc2	HPC2 and ubinuclein domain	Not Significant	0.0951252	0.416199
Bcin02g08480	Bcrba50	RPAP1-like, C-terminal;RPAP1-like, N-terminal	Not Significant	0.171824	1.36025
Bcin02g08490	N/A	BTB/POZ domain	Cowpea Upregulated	-5.51486	2.54584
Bcin02g08500	N/A	VanZ like family	Not Significant	0.298861	5.43408
Bcin02g08510	Bcspt7	Bromodomain;Bromodomain associated	Not Significant	0.103259	1.61043
Bcin02g08520	Bcyke2	Prefoldin subunit	Not Significant	0.176263	2.13158
Bcin02g08530	Bcvps4	ATPase family associated with various cellular activities (AAA);MIT (microtubule interacting and transport) domain;Vps4 C terminal oligomerisation domain	Not Significant	0.0586853	0.476945
Bcin02g08540	Bcnop56	snoRNA binding domain, fibrillarin;NOP5NT (NUC127) domain	Not Significant	-0.572901	14.3342
Bcin02g08560	N/A	Ferric reductase like transmembrane component;FAD-binding domain;Ferric reductase NAD binding domain	Not Significant	-0.0491748	0.377387
Bcin02g08570	N/A	CRAL/TRIO domain;CRAL/TRIO, N-terminal domain	Not Significant	-0.097265	0.385559
Bcin02g08580	Bcpac10	Prefoldin subunit	Not Significant	0.119476	0.259415
Bcin02g08590	Bcap2	Eukaryotic aspartyl protease	Not Significant	0.317612	2.62144
Bcin02g08600	Bcshm2	Serine hydroxymethyltransferase	Not Significant	-0.370432	1.6115
Bcin02g08610	N/A	DNA-directed RNA polymerase I subunit RPA34.5	Not Significant	-0.19535	2.19569
Bcin02g08620	Bcgrc3	Pre-mRNA cleavage complex II protein Clp1	Not Significant	0.251129	1.42572
Bcin02g08630	N/A	Hypothetical protein (DUF2410)	Not Significant	-0.147097	3.38031
Bcin02g08660	N/A	N/A	Not Significant	-0.162341	0.23514
Bcin02g08670	Bcgcd6	Bacterial transferase hexapeptide (six repeats);Nucleotidyl transferase;eIF4-gamma/eIF5/eIF2-epsilon	Not Significant	0.0269694	0.146366
Bcin02g08680	N/A	N/A	Not Significant	0.116739	1.09161
Bcin02g08690	Bcrpt3	ATPase family associated with various cellular activities (AAA)	Not Significant	-0.0331482	0.192504
Bcin02g08700	N/A	N/A	Not Significant	0.527437	4.82433
Bcin02g08710	N/A	Fungal Zn(2)-Cys(6) binuclear cluster domain;Fungal specific transcription factor domain	Not Significant	-0.706283	10.3395
Bcin02g08720	N/A	Kinetochore protein Mis14 like	Not Significant	-0.0732768	0.168702
Bcin02g08730	Bctrm10	tRNA (Guanine-1)-methyltransferase	Not Significant	0.503063	5.95308
Bcin02g08740	Bcmsh2	MutS domain V;MutS domain I;MutS domain II;MutS family domain IV;MutS domain III	Not Significant	-0.249382	4.95839
Bcin02g08750	N/A	ABC transporter;ABC-2 type transporter	Not Significant	-0.0391794	0.206731
Bcin02g08760	Bcsmr1	Zinc finger, C2H2 type;Fungal Zn(2)-Cys(6) binuclear cluster domain;Fungal specific transcription factor domain	Cowpea Upregulated	-1.34018	3.53363
Bcin02g08790	N/A	Antibiotic biosynthesis monooxygenase	Not Significant	0.611298	16.6468
Bcin02g08800	N/A	FAD binding domain	Not Significant	0.530686	3.55705
Bcin02g08810	N/A	Amino acid permease	Not Significant	-0.613231	4.42128
Bcin02g08820	N/A	Amino acid permease	Not Significant	-0.143919	1.2398
Bcin02g08830	Bcpks18	Beta-ketoacyl synthase, N-terminal domain;Prolyl oligopeptidase family;Phosphopantetheine attachment site;Acyl transferase domain;Beta-ketoacyl synthase, C-terminal domain;alpha/beta hydrolase fold;Methyltransferase domain;Polyketide synthase dehydratase	Not Significant	-0.324977	1.14697
Bcin02g08840	N/A	N/A	Not Significant	0.218226	1.07528
Bcin02g08860	N/A	N/A	Not Significant	-0.0501178	0.196804
Bcin02g08870	N/A	Phosphotransferase enzyme family	Not Significant	-0.60929	0.942751
Bcin02g08890	N/A	Domain of unknown function (DUF3328)	Not Significant	0.624733	0.330632
Bcin02g08900	N/A	Domain of unknown function (DUF3328)	Not Significant	0.951549	0.0819818
Bcin02g08910	N/A	N/A	Not Significant	0.578869	0.704385
Bcin02g08920	N/A	Cytochrome P450	Not Significant	0.916199	3.07711
Bcin02g08930	N/A	Major Facilitator Superfamily	Not Significant	0.446676	2.71912
Bcin02g08940	N/A	Fungal Zn(2)-Cys(6) binuclear cluster domain;Fungal specific transcription factor domain	Not Significant	-0.669141	5.34567
Bcin02g08950	N/A	Sugar (and other) transporter	Not Significant	-0.607648	8.01176
Bcin02g08960	N/A	Glycosyl hydrolases family 2;Glycosyl hydrolases family 2, TIM barrel domain;Glycosyl hydrolases family 2, sugar binding domain;Beta galactosidase small chain	Not Significant	-0.0924597	0.476962
Bcin02g08970	N/A	Glycosyl hydrolase family 71	Not Significant	-0.292127	0.309359
Bcin02g08980	N/A	Major Facilitator Superfamily	Common Bean Upregulated	1.20518	51.7919
Bcin02g08990	N/A	Ceramidase	Not Significant	0.277713	2.36944
Bcin02g09010	N/A	N/A	Not Significant	-4.62382	0.28048
Bcin02g09020	N/A	N/A	Cowpea Upregulated	-1.73199	6.11164
Bcin02g09030	N/A	FAD binding domain	Not Significant	-0.22046	3.27937
Bcin02g09040	N/A	Major Facilitator Superfamily	Not Significant	-0.300421	6.06471
Bcin02g09050	N/A	Aldo/keto reductase family	Common Bean Upregulated	1.30847	13.9646
Bcin02g09060	N/A	Calcium-dependent channel, 7TM region, putative phosphate;Extracellular tail, of 10TM putative phosphate transporter;Late exocytosis, associated with Golgi transport;Cytosolic domain of 10TM putative phosphate transporter	Not Significant	-0.0466081	0.231186
Bcin02g09080	N/A	N/A	Not Significant	-0.923488	1.80906
Bcin02g09090	N/A	N/A	Not Significant	-0.10197	0.232773
Bcin02g09100	N/A	N/A	Cowpea Upregulated	-5.45257	2.23397
Bcin02g09110	N/A	N/A	Cowpea Upregulated	-3.82916	2.11782
Bcin02g09120	N/A	N/A	Not Significant	-0.193856	0.810638
Bcin02g09130	Bcpml1	FHA domain	Not Significant	0.530486	8.40946
Bcin02g09140	N/A	Putative serine esterase (DUF676)	Not Significant	0.22559	0.630638
Bcin02g09160	N/A	VHS domain;Adaptin C-terminal domain;GAT domain	Not Significant	-0.0275561	0.127454
Bcin02g09170	Bctsr3	Domain of unknown function (DUF367);Possible Fer4-like domain in RNase L inhibitor, RLI	Not Significant	0.494611	9.9816
Bcin02g09180	Bcnop9	N/A	Not Significant	-0.348398	3.11278
Bcin02g09190	N/A	Pyridoxal-dependent decarboxylase conserved domain	Not Significant	0.842837	4.41116
Bcin02g09200	Bcifm1	Elongation factor Tu GTP binding domain;Elongation factor Tu domain 2;Translation initiation factor IF-2, N-terminal region;Translation-initiation factor 2	Not Significant	-0.431443	4.22506
Bcin02g09210	N/A	N/A	Not Significant	-0.0377909	0.0949292
Bcin02g09220	N/A	N/A	Not Significant	0.436648	0.555015
Bcin02g09230	N/A	D-isomer specific 2-hydroxyacid dehydrogenase, catalytic domain;D-isomer specific 2-hydroxyacid dehydrogenase, NAD binding domain	Not Significant	-0.139741	0.35035
Bcin02g09240	N/A	N/A	Not Significant	-0.934135	5.03558
Bcin02g09250	N/A	AMMECR1	Not Significant	0.866519	27.2875
Bcin02g09260	N/A	Ras family	Not Significant	0.0342948	0.0689959
Bcin02g09270	N/A	PAZ domain;Piwi domain;Argonaute linker 1 domain	Not Significant	0.187261	0.480333
Bcin02g09280	Bcrna14	Suppressor of forked protein (Suf)	Not Significant	-0.259481	13.7883
Bcin02g09290	Bcasf1	ASF1 like histone chaperone	Not Significant	-0.0555857	0.270679
Bcin02g09300	N/A	WD domain, G-beta repeat;Lethal giant larvae(Lgl) like, C-terminal	Not Significant	-0.0319015	0.263429
Bcin02g09310	N/A	N/A	Not Significant	-0.242877	1.28581
Bcin02g09320	N/A	Casein kinase substrate phosphoprotein PP28	Not Significant	0.352743	9.21583
Bcin02g09330	N/A	N/A	Cowpea Upregulated	-3.98348	13.2707
Bcin02g09340	N/A	Fungal Zn(2)-Cys(6) binuclear cluster domain	Not Significant	-0.626586	1.54016
Bcin02g09360	N/A	N/A	Cowpea Upregulated	-1.23624	3.11063
Bcin02g09370	N/A	C2 domain	Not Significant	0.150007	1.18019
Bcin02g09380	N/A	SMP-30/Gluconolaconase/LRE-like region	Not Significant	0.382899	0.190334
Bcin02g09400	N/A	RTA1 like protein	Not Significant	0.15755	0.275304
Bcin02g09410	N/A	N/A	Not Significant	0.209987	0.392455
Bcin03g00005	N/A	Aegerolysin	Cowpea Upregulated	-3.18981	3.68003
Bcin03g00010	N/A	N/A	Not Significant	-0.209596	0.262998
Bcin03g00020	N/A	N/A	Not Significant	2.21197	0.595578
Bcin03g00040	N/A	Domain of unknown function (DUF3425)	Not Significant	-3.2054	0.104073
Bcin03g00050	Bcrex3	Exonuclease	Not Significant	-0.421017	2.08736
Bcin03g00060	N/A	N/A	Not Significant	0.477442	1.08989
Bcin03g00070	N/A	Major Facilitator Superfamily	Not Significant	0.203492	0.405413
Bcin03g00080	N/A	Taurine catabolism dioxygenase TauD, TfdA family	Not Significant	0.794006	0.645061
Bcin03g00090	N/A	N/A	Not Significant	-0.138031	0.0917072
Bcin03g00100	Bcgim3	Prefoldin subunit	Not Significant	0.402411	12.3759
Bcin03g00110	N/A	Major Facilitator Superfamily	Not Significant	0.423455	3.55695
Bcin03g00120	N/A	N/A	Not Significant	-0.432911	1.42918
Bcin03g00130	N/A	2OG-Fe(II) oxygenase superfamily	Not Significant	-0.414131	0.666913
Bcin03g00140	N/A	Reverse transcriptase (RNA-dependent DNA polymerase);Integrase core domain	Not Significant	0.059493	0.155074
Bcin03g00160	N/A	N/A	Not Significant	-0.0846431	0.220856
Bcin03g00180	N/A	Autophagy-related protein 27	Not Significant	0.34083	3.43173
Bcin03g00190	N/A	N/A	Not Significant	-0.770752	2.00547
Bcin03g00200	N/A	Major Facilitator Superfamily	Not Significant	0.37177	0.101606
Bcin03g00210	N/A	AMP-binding enzyme;Phosphopantetheine attachment site;Male sterility protein	Not Significant	0.234592	0.909789
Bcin03g00220	N/A	Fungal Zn(2)-Cys(6) binuclear cluster domain;Fungal specific transcription factor domain	Not Significant	0.0774537	0.314079
Bcin03g00230	N/A	Mandelate racemase / muconate lactonizing enzyme, N-terminal domain;Enolase C-terminal domain-like	Not Significant	0.722859	11.2234
Bcin03g00240	Bcglr1	Aldo/keto reductase family	Not Significant	0.665654	17.989
Bcin03g00250	N/A	Dihydrodipicolinate synthetase family	Not Significant	0.505095	2.65835
Bcin03g00270	N/A	N/A	Not Significant	0.862806	3.9215
Bcin03g00280	N/A	Pectate lyase	Not Significant	-0.323299	9.29511
Bcin03g00290	N/A	Calcineurin-like phosphoesterase	Not Significant	0.384494	8.24438
Bcin03g00300	Bcdbp6	DEAD/DEAH box helicase;Helicase conserved C-terminal domain	Not Significant	-0.192007	1.08991
Bcin03g00310	Bcspt14	Glycosyl transferases group 1;PIGA (GPI anchor biosynthesis)	Not Significant	-0.333505	12.2977
Bcin03g00320	Bcprd5	Peroxidase, family 2	Not Significant	0.0476708	0.188038
Bcin03g00330	N/A	Heterokaryon incompatibility protein (HET)	Not Significant	0.379212	0.113938
Bcin03g00340	N/A	N/A	Not Significant	0.330965	1.43919
Bcin03g00350	N/A	N/A	Not Significant	0.0979909	0.544219
Bcin03g00360	N/A	Protein of unknown function (DUF3431)	Not Significant	0.393042	5.23197
Bcin03g00370	N/A	N/A	Not Significant	0.172954	1.00267
Bcin03g00380	N/A	FAD binding domain	Not Significant	0.267011	2.10536
Bcin03g00390	N/A	Major Facilitator Superfamily	Not Significant	0.312011	2.85347
Bcin03g00400	N/A	Acetyltransferase (GNAT) family	Not Significant	0.309096	3.12252
Bcin03g00410	N/A	ATPase family associated with various cellular activities (AAA)	Not Significant	0.124374	0.254834
Bcin03g00420	N/A	Acetyltransferase (GNAT) family	Not Significant	0.285262	0.105404
Bcin03g00430	Bclhs1	Hsp70 protein	Not Significant	0.0235948	0.0420269
Bcin03g00440	N/A	Cytochrome P450	Not Significant	-0.40393	0.96068
Bcin03g00450	N/A	Fungal Zn(2)-Cys(6) binuclear cluster domain;Fungal specific transcription factor domain	Not Significant	-0.0268968	0.194589
Bcin03g00480	Bcxyn11A	Glycosyl hydrolases family 11	Not Significant	0.158556	0.204402
Bcin03g00490	N/A	N/A	Not Significant	-0.543244	2.24323
Bcin03g00500	Bcspl1	Cerato-platanin	Not Significant	0.163157	0.173101
Bcin03g00510	N/A	N/A	Not Significant	0.435182	1.50084
Bcin03g00530	N/A	N/A	Not Significant	0.531075	4.33992
Bcin03g00540	N/A	Alpha amylase, catalytic domain	Not Significant	-0.111189	0.296282
Bcin03g00550	N/A	N/A	Not Significant	-0.207666	3.25306
Bcin03g00560	N/A	Cyclophilin type peptidyl-prolyl cis-trans isomerase/CLD	Not Significant	-0.130997	0.759451
Bcin03g00570	N/A	Hydrophobic surface binding protein A	Not Significant	-0.787492	0.617683
Bcin03g00580	N/A	N/A	Cowpea Upregulated	-2.44327	4.09057
Bcin03g00590	Bcrps5	Ribosomal protein S7p/S5e	Not Significant	-0.187118	0.433546
Bcin03g00610	Bcsda1	SDA1;NUC130/3NT domain	Not Significant	0.0414283	0.162064
Bcin03g00620	N/A	Tetratricopeptide repeat	Not Significant	-0.616121	12.8939
Bcin03g00630	N/A	N/A	Not Significant	-0.139265	1.10162
Bcin03g00640	N/A	GMC oxidoreductase;GMC oxidoreductase	Not Significant	0.897223	13.5393
Bcin03g00650	N/A	Indoleamine 2,3-dioxygenase	Not Significant	0.390878	1.135
Bcin03g00660	N/A	Methyltransferase domain	Not Significant	-0.0909382	0.25027
Bcin03g00670	N/A	Major Facilitator Superfamily	Not Significant	-0.397313	0.404523
Bcin03g00680	N/A	N/A	Cowpea Upregulated	-4.80689	3.3989
Bcin03g00690	N/A	Common central domain of tyrosinase	Common Bean Upregulated	3.70315	4.08537
Bcin03g00700	N/A	NmrA-like family	Not Significant	0.0429244	0.301414
Bcin03g00710	N/A	Zinc finger, C2H2 type;Fungal Zn(2)-Cys(6) binuclear cluster domain;Fungal specific transcription factor domain	Not Significant	-0.390147	7.98316
Bcin03g00720	N/A	N/A	Common Bean Upregulated	8.0869	60.2787
Bcin03g00730	N/A	N/A	Not Significant	-0.700834	0.987366
Bcin03g00750	BczipA	bZIP transcription factor	Not Significant	0.350201	9.33377
Bcin03g00760	N/A	N/A	Not Significant	0.35261	3.0517
Bcin03g00770	N/A	N/A	Not Significant	-0.451266	9.64254
Bcin03g00780	N/A	ATPase family associated with various cellular activities (AAA)	Not Significant	-0.426702	16.2469
Bcin03g00790	N/A	S25 ribosomal protein	Not Significant	-0.432794	0.977333
Bcin03g00800	N/A	Cytochrome b5-like Heme/Steroid binding domain	Not Significant	0.40732	1.81598
Bcin03g00810	N/A	N/A	Not Significant	-2.7567	0.375941
Bcin03g00820	N/A	Amidase	Not Significant	0.245306	4.87586
Bcin03g00830	N/A	N/A	Not Significant	0.277589	0.79763
Bcin03g00860	Bcaah1	Adenosine/AMP deaminase	Not Significant	-0.148909	1.8962
Bcin03g00880	N/A	CENP-S associating Centromere protein X	Not Significant	-0.136783	0.962728
Bcin03g00890	N/A	N/A	Not Significant	-0.446011	6.34935
Bcin03g00900	N/A	TLC domain	Not Significant	0.186049	2.8499
Bcin03g00910	N/A	Haemolysin-III related	Not Significant	-0.406007	0.589395
Bcin03g00920	N/A	N/A	Not Significant	-0.620041	1.82749
Bcin03g00940	N/A	Fungal Zn(2)-Cys(6) binuclear cluster domain;Fungal specific transcription factor domain	Not Significant	-0.131546	0.360216
Bcin03g00950	N/A	Phosphoribosyl transferase domain;FAD binding domain;Phosphomevalonate kinase	Not Significant	-0.0347501	0.102233
Bcin03g00970	N/A	N/A	Not Significant	-3.8814	0.921737
Bcin03g00980	N/A	N/A	Cowpea Upregulated	-1.88211	3.04793
Bcin03g01000	N/A	N/A	Not Significant	-0.0525946	0.338272
Bcin03g01010	N/A	Mitochondrial carrier protein	Not Significant	-0.166175	0.51418
Bcin03g01020	N/A	N/A	Not Significant	1.94237	0.39747
Bcin03g01030	Bcmir1	Mitochondrial carrier protein	Not Significant	-0.362453	0.931006
Bcin03g01050	N/A	Fungal Zn(2)-Cys(6) binuclear cluster domain;Fungal specific transcription factor domain	Not Significant	-0.196276	7.32704
Bcin03g01060	N/A	N/A	Not Significant	-0.26208	0.81426
Bcin03g01080	N/A	Arylsulfotransferase (ASST)	Not Significant	-0.227621	1.5082
Bcin03g01090	Bcnop16	Ribosome biogenesis protein Nop16	Not Significant	0.0524937	0.19439
Bcin03g01100	N/A	Fungal Zn(2)-Cys(6) binuclear cluster domain;Fungal specific transcription factor domain	Not Significant	0.137278	0.402274
Bcin03g01120	N/A	N/A	Cowpea Upregulated	-1.1424	1.66755
Bcin03g01130	N/A	Aldehyde dehydrogenase family	Not Significant	-0.0746811	0.26215
Bcin03g01140	N/A	N/A	Common Bean Upregulated	3.21912	3.67577
Bcin03g01150	N/A	SMP-30/Gluconolaconase/LRE-like region	Not Significant	0.0113912	0.0693492
Bcin03g01180	N/A	N/A	Cowpea Upregulated	-1.40524	6.79182
Bcin03g01190	N/A	N/A	Not Significant	-4.19594	0.298813
Bcin03g01200	N/A	ATPase family associated with various cellular activities (AAA)	Not Significant	-0.5739	3.95269
Bcin03g01210	N/A	N/A	Not Significant	-0.147155	0.183481
Bcin03g01220	N/A	N/A	Not Significant	0.184204	1.1582
Bcin03g01230	N/A	Cutinase	Not Significant	-1.13919	0.34221
Bcin03g01250	N/A	N/A	Not Significant	0.178779	1.00392
Bcin03g01270	N/A	N/A	Not Significant	0.167234	0.411
Bcin03g01280	N/A	Protein of unknown function (DUF3659)	Not Significant	0.720705	6.11655
Bcin03g01290	N/A	N/A	Not Significant	0.60225	0.928276
Bcin03g01330	N/A	N/A	Cowpea Upregulated	-4.70397	6.42603
Bcin03g01340	N/A	N/A	Common Bean Upregulated	4.17543	7.97423
Bcin03g01350	N/A	N/A	Cowpea Upregulated	-7.04415	5.50559
Bcin03g01360	N/A	N/A	Cowpea Upregulated	-1.42194	2.53038
Bcin03g01370	N/A	N/A	Cowpea Upregulated	-2.42688	5.13019
Bcin03g01380	N/A	N/A	Common Bean Upregulated	3.21902	1.80748
Bcin03g01390	N/A	N/A	Cowpea Upregulated	-3.215	2.35117
Bcin03g01410	N/A	N/A	Not Significant	0.549097	0.365364
Bcin03g01420	N/A	N/A	Cowpea Upregulated	-1.7174	9.38359
Bcin03g01430	N/A	N/A	Common Bean Upregulated	2.0612	1.75863
Bcin03g01440	N/A	Cellulase (glycosyl hydrolase family 5);Fungal cellulose binding domain	Not Significant	0.331441	0.568064
Bcin03g01450	N/A	Acetyltransferase (GNAT) domain	Common Bean Upregulated	1.02074	5.50807
Bcin03g01460	N/A	N/A	Not Significant	-2.21189e-05	0.0113459
Bcin03g01470	Bcdao7	FAD dependent oxidoreductase	Not Significant	0.256695	2.42717
Bcin03g01480	Bcgpx3	Glutathione peroxidase	Not Significant	0.379565	12.6376
Bcin03g01490	Bclga1	Dihydrodipicolinate synthetase family	Not Significant	-0.52199	5.57211
Bcin03g01500	Bcgar2	Oxidoreductase family, NAD-binding Rossmann fold	Not Significant	-0.665845	7.05629
Bcin03g01520	N/A	Zinc-binding dehydrogenase;Alcohol dehydrogenase GroES-like domain	Not Significant	0.57865	1.99161
Bcin03g01530	N/A	Fungal Zn(2)-Cys(6) binuclear cluster domain;Fungal specific transcription factor domain	Not Significant	0.440787	1.96538
Bcin03g01540	N/A	GMC oxidoreductase;GMC oxidoreductase	Not Significant	0.753799	4.87912
Bcin03g01550	N/A	AMP-binding enzyme;Phosphopantetheine attachment site;Male sterility protein	Not Significant	0.315982	2.96829
Bcin03g01560	N/A	Aldo/keto reductase family	Not Significant	-0.133928	0.0284791
Bcin03g01570	N/A	AMP-binding enzyme;Phosphopantetheine attachment site;Male sterility protein	Not Significant	0.639488	5.56026
Bcin03g01580	N/A	Carboxylesterase family	Common Bean Upregulated	2.52296	179.296
Bcin03g01600	N/A	N/A	Not Significant	-0.67542	1.98314
Bcin03g01610	N/A	Glycosyl hydrolase family 26	Not Significant	0.347253	0.897936
Bcin03g01620	N/A	NAD dependent epimerase/dehydratase family	Not Significant	-0.582579	3.38841
Bcin03g01630	N/A	N/A	Not Significant	-0.0145096	1.10255
Bcin03g01660	N/A	N/A	Not Significant	0.0876201	1.21182
Bcin03g01670	Bcvps16	Vps16, C-terminal region;Vps16, N-terminal region	Not Significant	0.132682	2.38352
Bcin03g01680	Bcpg4	Glycosyl hydrolases family 28	Not Significant	0.186186	0.215007
Bcin03g01690	N/A	ABC transporter;ABC transporter transmembrane region	Not Significant	0.911112	14.4674
Bcin03g01700	Bcmas2	Insulinase (Peptidase family M16);Peptidase M16 inactive domain	Not Significant	-0.062255	1.02072
Bcin03g01710	N/A	FHA domain	Not Significant	0.209443	2.55042
Bcin03g01730	Bcdid4	Snf7	Not Significant	0.0499176	0.146506
Bcin03g01740	Bcfzo1	Dynamin family	Not Significant	-0.164289	2.62711
Bcin03g01750	N/A	Sodium/hydrogen exchanger family;Alkali metal cation/H+ antiporter Nha1 C terminus	Not Significant	-0.122596	0.664288
Bcin03g01760	Bcrit1	Rit1 DUSP-like domain	Not Significant	0.557983	16.583
Bcin03g01770	N/A	N/A	Not Significant	-0.16676	1.66863
Bcin03g01780	N/A	Domain of unknown function (DUF4202)	Not Significant	0.284627	1.38013
Bcin03g01790	N/A	N/A	Common Bean Upregulated	2.68497	9.65563
Bcin03g01820	N/A	Ribosomal protein L1p/L10e family	Not Significant	-0.26708	0.664521
Bcin03g01830	N/A	Major Facilitator Superfamily	Not Significant	-0.135422	0.497894
Bcin03g01840	N/A	N/A	Not Significant	-0.0597807	0.0875846
Bcin03g01850	N/A	14-3-3 protein	Not Significant	-0.0580563	0.484967
Bcin03g01860	N/A	Acyl-CoA dehydrogenase, C-terminal domain;Acyl-CoA dehydrogenase, middle domain;Acyl-CoA dehydrogenase, N-terminal domain	Not Significant	0.768534	30.2118
Bcin03g01870	N/A	N/A	Not Significant	-0.102416	0.082008
Bcin03g01880	N/A	Alg9-like mannosyltransferase family	Not Significant	0.0769932	0.406249
Bcin03g01890	Bcskp1	Skp1 family, dimerisation domain;Skp1 family, tetramerisation domain	Not Significant	0.208304	1.23874
Bcin03g01900	N/A	Ribosomal L39 protein	Not Significant	-0.142072	0.192634
Bcin03g01910	Bcarl1	ADP-ribosylation factor family	Not Significant	0.0132503	0.00599915
[truncated: 8,190 more rows]
