# Supplementary material for: Host–Botrytis co-transcriptomics reveals finely tuned interactions with closely related legumes
Source: G3 (Bethesda). 2026 May 12;16(7):jkag125. doi: 10.1093/g3journal/jkag125 (PMC13334180; doi:10.1093/g3journal/jkag125)
Supplement: jkag125_Supplementary_Data [file jkag125_supplementary_data.zip › Table_S5_G3-2026-406670.xlsx]

## Sheet: Sheet1
Supplementary Table 5. Signfificantly enriched GO terms of the 422 Botrytis genes upregulated during infection of common bean and the 656 Botrytis genes upregulated during infection of cowpea. GO enrichment was conducted against the whole Botrytis cinerea genome.
Upregulated in Host	Ontology	GO.ID	Term	Annotated	Significant	Expected	p value
Common Bean	BP	GO:0055085	transmembrane transport	478	21	10.62	0.0012
		GO:0051179	localization	731	25	16.23	0.0123
	MF	GO:0003824	catalytic activity	2864	86	70.01	0.002
		GO:0020037	heme binding	178	11	4.35	0.0039
		GO:0046906	tetrapyrrole binding	178	11	4.35	0.0039
		GO:0016705	oxidoreductase activity, acting on paired donors, with incorporation or reduction of molecular oxygen	171	10	4.18	0.0086
		GO:0005506	iron ion binding	174	10	4.25	0.0097
		GO:0004252	serine-type endopeptidase activity	25	3	0.61	0.0221
		GO:0016746	acyltransferase activity	175	9	4.28	0.0267
Cowpea	BP	GO:0055085	transmembrane transport	478	19	12.57	0.039
	MF	GO:0016491	oxidoreductase activity	837	45	27.88	0.00047
		GO:0050660	flavin adenine dinucleotide binding	119	10	3.96	0.00598
		GO:0043167	ion binding	1716	73	57.17	0.00623
		GO:0043169	cation binding	974	44	32.45	0.01643
		GO:0030246	carbohydrate binding	51	5	1.7	0.0264
		GO:0008270	zinc ion binding	544	26	18.12	0.03575
		GO:0008374	O-acyltransferase activity	11	2	0.37	0.04981
GO enrichment was run for the BP (Biological Process) and MF (Molecular Function) ontologies. Annotated = number of genes in the background annotated with this GO term. Significant = number of host effect genes with this GO term. Expected = Expected number of genes annotated with this GO term in the host effect genes, given its background frequency. P value is given from the classic Fisher's exac…
