# Supplementary material for: Host–Botrytis co-transcriptomics reveals finely tuned interactions with closely related legumes
Source: G3 (Bethesda). 2026 May 12;16(7):jkag125. doi: 10.1093/g3journal/jkag125 (PMC13334180; doi:10.1093/g3journal/jkag125)
Supplement: jkag125_Supplementary_Data [file jkag125_supplementary_data.zip › Table_S9_G3-2026-406670.xlsx]

## Sheet: Supplementary_Table_OrthologyDE
Supplementary Table 9. Differential expression analysis showing Mock to Infected log2FC of all host genes in the study. Where applicable, genes are linked by single copy orthology. Genes with NA values were not detected in the dataset.
Orthology	Common Bean gene	Common Bean log2FC	Common Bean p-value	Cowpea gene	Cowpea log2FC	Cowpea p-value
single copy ortholog	Phvul.008G012600	0.589132	0.0846746	Vigun05g013300	1.1745	0.00913969
single copy ortholog	Phvul.008G013000	0.259966	0.413267	Vigun05g013700	1.23956	0.00519173
single copy ortholog	Phvul.001G169000	0.312601	0.280202	Vigun01g150500	1.55611	0.000560627
single copy ortholog	Phvul.007G157200	-1.16551	5.07259e-05	Vigun07g086100	-1.15371	0.00137119
single copy ortholog	Phvul.011G065000	0.356863	0.195038	Vigun11g154500	1.52593	0.000375357
single copy ortholog	Phvul.001G209700	NA	NA	VigunL004466	1.16486	0.199845
single copy ortholog	Phvul.006G026500	NA	NA	VigunL004400	-0.353971	0.644065
single copy ortholog	Phvul.004G0153000	NA	NA	Vigun10g040000	0.158828	0.610255
single copy ortholog	Phvul.002G146500	NA	NA	VigunL083900	0.912743	0.160789
single copy ortholog	Phvul.001G169200	0.151274	0.362216	Vigun11g150200	-0.386486	0.180281
single copy ortholog	Phvul.006G066300	0.0923067	0.575622	VigunL071400	0.153671	0.51389
single copy ortholog	Phvul.001G009100	1.02571	1.72465e-06	Vigun08g010000	0.405896	0.0230633
single copy ortholog	Phvul.001G253700	0.209466	0.272519	Vigun01g238100	0.116249	0.616484
single copy ortholog	Phvul.005G149600	NA	NA	Vigun05g264000	0.0954331	0.624456
single copy ortholog	Phvul.011G057200	-0.642767	0.373429	Vigun11g027100	0.327319	0.412428
single copy ortholog	Phvul.003G073800	-0.535453	0.756927	Vigun05g034800	-0.221589	0.746911
single copy ortholog	Phvul.002G234100	0.544762	0.110529	Vigun03g108800	-0.0291539	0.923541
single copy ortholog	Phvul.009G209200	-4.16935	0.0456645	Vigun09g054500	-1.14949	0.0919595
single copy ortholog	Phvul.002G123200	-1.22619	0.01586	Vigun02g107100	NA	NA
single copy ortholog	Phvul.001G165700	6.69551	2.62736e-10	Vigun01g147800	4.883	1.45523e-05
single copy ortholog	Phvul.001G166500	NA	NA	Vigun01g148000	3.36911	0.0611176
single copy ortholog	Phvul.009G224400	0.438262	0.146975	VigunL081850	0.230883	0.672558
single copy ortholog	Phvul.004G081900	0.404171	0.189878	Vigun04g125001	NA	NA
single copy ortholog	Phvul.008G162200	NA	NA	Vigun10g105950	0.538705	0.384202
single copy ortholog	Phvul.004G025700	0.890727	0.000886448	Vigun04g049100	0.200723	0.412567
single copy ortholog	Phvul.009G190500	-2.10265	1.20397e-06	Vigun09g078900	-1.07881	0.0194554
single copy ortholog	Phvul.003G193800	-0.630502	0.0511671	Vigun03g332000	NA	NA
single copy ortholog	Phvul.003G0023000	NA	NA	Vigun02g007900	-1.62177	0.965693
single copy ortholog	Phvul.005G183200	-0.404503	0.512831	Vigun05g300700	-0.619164	0.567287
single copy ortholog	Phvul.005G088700	NA	NA	Vigun05g201100	-0.355678	0.30761
single copy ortholog	Phvul.011G152400	-0.499321	0.632302	Vigun11g066200	-1.11446	0.355165
single copy ortholog	Phvul.005G011200	-0.0996254	0.964987	Vigun01g011400	2.46952	0.000221066
single copy ortholog	Phvul.010G135800	-3.34207	0.00121607	Vigun10g170100	1.26172	0.341165
single copy ortholog	Phvul.010G135500	NA	NA	Vigun10g169900	4.94357	0.018823
single copy ortholog	Phvul.005G157000	-5.04492	0.0828961	Vigun05g272500	NA	NA
single copy ortholog	Phvul.010G134900	-2.88833	2.41114e-05	Vigun10g168900	NA	NA
single copy ortholog	Phvul.010G134800	-2.90206	2.45787e-06	Vigun10g168800	-0.0466586	0.677989
single copy ortholog	Phvul.011G194500	NA	NA	Vigun11g021300	0.36628	0.0982204
single copy ortholog	Phvul.004G040300	-1.09449	3.44492e-05	Vigun04g062600	-0.123877	0.913558
single copy ortholog	Phvul.004G038800	-0.249087	0.159759	Vigun04g061600	0.141093	0.463313
single copy ortholog	Phvul.010G026000	0.453471	0.489168	Vigun10g037100	-0.56472	0.100648
single copy ortholog	Phvul.005G078500	1.46913	3.13416e-05	Vigun05g180500	1.48095	0.0160043
single copy ortholog	Phvul.007G158200	-0.265681	0.193232	Vigun07g085000	0.443218	0.0323248
single copy ortholog	Phvul.001G215400	NA	NA	Vigun07g137300	0.619257	0.00505605
single copy ortholog	Phvul.004G011900	-0.392782	0.00120392	Vigun04g194400	NA	NA
single copy ortholog	Phvul.003G061400	1.25186	1.23529e-08	Vigun03g235700	0.860953	0.0026668
single copy ortholog	Phvul.002G070500	1.19596	5.08682e-08	Vigun02g077900	0.443565	0.0425629
single copy ortholog	Phvul.011G173300	2.10097	0.124115	Vigun11g023850	0.792246	0.338094
single copy ortholog	Phvul.009G066100	NA	NA	Vigun09g237200	0.475238	0.443268
single copy ortholog	Phvul.009G066600	2.27833	0.160225	Vigun09g236900	2.3723	0.0700049
single copy ortholog	Phvul.009G114100	-0.800783	0.000177465	Vigun09g188000	1.58375	0.00128327
single copy ortholog	Phvul.002G237400	-0.400728	0.0670084	Vigun03g100100	0.729267	0.00502122
single copy ortholog	Phvul.001G111700	-0.593831	0.00398585	Vigun01g088100	-0.751164	0.00376824
single copy ortholog	Phvul.003G231500	0.317238	0.034739	Vigun03g291000	1.53188	0.000142632
single copy ortholog	Phvul.007G047300	-0.405435	0.101431	Vigun07g249900	2.31351	2.82451e-05
single copy ortholog	Phvul.011G143800	0.119272	0.606013	Vigun07g151750	0.246877	0.530704
single copy ortholog	Phvul.010G038800	-1.43369	0.00235149	Vigun10g022400	0.72214	0.0480047
single copy ortholog	Phvul.010G038200	-1.03642	6.69605e-06	Vigun10g023000	0.37365	0.5318
single copy ortholog	Phvul.008G097700	3.30159	1.03172e-10	Vigun05g099600	NA	NA
single copy ortholog	Phvul.006G053900	NA	NA	Vigun06g060500	0.0461578	0.809449
single copy ortholog	Phvul.006G110100	1.13455	4.16789e-07	Vigun06g121000	0.0371507	0.8528
single copy ortholog	Phvul.008G080800	-0.356636	0.0169169	Vigun05g084500	-1.20339	0.268369
single copy ortholog	Phvul.011G035500	1.12252	1.07138e-06	Vigun11g187300	0.306868	0.31456
single copy ortholog	Phvul.003G273300	-0.923794	0.413333	Vigun03g245900	-0.890743	0.00231393
single copy ortholog	Phvul.007G243500	-0.150411	0.299067	Vigun07g043400	NA	NA
single copy ortholog	Phvul.006G1949000	NA	NA	Vigun06g211100	0.44153	0.160987
single copy ortholog	Phvul.006G194800	-0.792776	0.0120392	Vigun06g211000	0.601551	0.182571
single copy ortholog	Phvul.002G219700	-0.939232	0.00341615	Vigun03g117500	-0.670977	0.00308269
single copy ortholog	Phvul.011G152500	7.02471	7.27897e-15	Vigun11g066300	6.15945	0.000282512
single copy ortholog	Phvul.005G088900	1.08623	0.0510917	Vigun05g201500	1.21566	0.333424
single copy ortholog	Phvul.002G075300	-1.41493	0.01147	Vigun02g072400	-0.429913	0.453614
single copy ortholog	Phvul.002G075000	NA	NA	Vigun07g062600	-0.197085	0.892846
single copy ortholog	Phvul.008G072000	NA	NA	Vigun05g074900	-0.433037	0.458835
single copy ortholog	Phvul.002G3141000	NA	NA	Vigun03g020000	-0.940871	0.034669
single copy ortholog	Phvul.004G162300	4.8746	4.09407e-13	Vigun04g016500	NA	NA
single copy ortholog	Phvul.004G162200	1.44675	0.000113751	Vigun04g016600	4.97473	5.20587e-07
single copy ortholog	Phvul.003G256800	1.09957	0.00476866	VigunL028400	-0.159109	0.654838
single copy ortholog	Phvul.001G151500	0.314144	0.480364	Vigun04g100700	0.352893	0.550045
single copy ortholog	Phvul.004G099900	-1.00215	0.0162763	Vigun04g138400	NA	NA
single copy ortholog	Phvul.008G210300	0.920171	7.43126e-08	Vigun08g176000	NA	NA
single copy ortholog	Phvul.008G126800	2.1973	0.248605	Vigun05g130400	NA	NA
single copy ortholog	Phvul.003G134800	-0.356999	0.00280678	Vigun03g393800	-0.93186	0.00806769
single copy ortholog	Phvul.009G230600	-0.0121393	0.985726	Vigun09g034700	0.199643	0.156779
single copy ortholog	Phvul.010G136300	NA	NA	Vigun10g170700	-0.0870653	0.592196
single copy ortholog	Phvul.005G157100	0.82773	8.59705e-06	Vigun05g272600	0.429689	0.0132364
single copy ortholog	Phvul.004G170800	-1.19535	2.13105e-06	Vigun04g008300	-0.737857	0.0105137
single copy ortholog	Phvul.010G145500	1.84047	0.00933153	Vigun10g179500	NA	NA
single copy ortholog	Phvul.005G166400	1.81849	1.36226e-10	Vigun05g281100	1.11607	0.0025296
single copy ortholog	Phvul.002G306200	3.7405	0.013682	Vigun03g027800	NA	NA
single copy ortholog	Phvul.010G143500	-0.39584	0.920175	Vigun10g177500	-3.85177	0.00183992
single copy ortholog	Phvul.003G280100	NA	NA	Vigun03g219700	0.243052	0.639203
single copy ortholog	Phvul.003G280000	-1.05423	0.00274421	Vigun03g219600	-0.363936	0.800999
single copy ortholog	Phvul.007G096300	-0.740026	0.216992	Vigun07g200700	0.60795	0.297574
single copy ortholog	Phvul.007G150500	0.590297	0.102762	Vigun07g075800	2.98225	3.72859e-06
single copy ortholog	Phvul.004G096800	NA	NA	Vigun05g249600	2.62607	0.00206066
single copy ortholog	Phvul.011G077600	1.8843	0.0610729	Vigun11g143900	1.33493	0.263188
single copy ortholog	Phvul.003G122600	0.813219	0.329393	Vigun03g406500	-0.825062	0.414516
single copy ortholog	Phvul.003G122400	4.30262	5.19463e-17	Vigun03g406700	1.20261	0.0247702
single copy ortholog	Phvul.007G254700	2.72795	4.81478e-08	Vigun07g031200	2.81238	0.382921
single copy ortholog	Phvul.007G254900	-1.2662	0.657756	Vigun07g031000	-1.62198	0.145853
single copy ortholog	Phvul.007G078000	2.08241	0.000264373	Vigun07g219100	NA	NA
single copy ortholog	Phvul.007G077900	-0.585771	0.02824	Vigun07g219200	-0.333279	0.731732
single copy ortholog	Phvul.008G174700	2.02067	1.78111e-10	Vigun08g101100	0.529835	0.0116017
single copy ortholog	Phvul.008G030700	-2.15516	4.69353e-06	Vigun05g030900	-2.1532	0.0292916
single copy ortholog	Phvul.008G090600	-4.61145	0.963989	Vigun05g092700	NA	NA
single copy ortholog	Phvul.006G127100	NA	NA	Vigun06g138900	-1.86629	0.031174
single copy ortholog	Phvul.008G129300	NA	NA	Vigun06g139000	-2.18999	0.000268457
single copy ortholog	Phvul.008G129500	-1.73947	0.0513194	Vigun05g132600	NA	NA
single copy ortholog	Phvul.009G002400	1.046	2.84591e-07	Vigun09g270400	1.22814	0.00190239
single copy ortholog	Phvul.002G111000	0.707261	2.13392e-06	Vigun02g124400	0.0565581	0.734311
single copy ortholog	Phvul.011G038500	1.0149	2.19479e-07	Vigun11g181900	1.15126	0.0449569
single copy ortholog	Phvul.003G260400	0.276222	0.0439894	Vigun03g260500	0.0995369	0.56136
single copy ortholog	Phvul.010G032100	0.634678	0.000961198	Vigun10g029400	0.0799791	0.53627
single copy ortholog	Phvul.002G229900	0.631374	0.000929907	Vigun03g107200	0.39742	0.0606025
single copy ortholog	Phvul.006G184300	0.202716	0.672249	Vigun06g199900	0.416172	0.0457497
single copy ortholog	Phvul.007G158500	0.791848	1.15429e-05	Vigun07g084700	0.523583	0.0113736
single copy ortholog	Phvul.011G066700	-0.383742	0.198742	Vigun11g152900	0.130982	0.616575
single copy ortholog	Phvul.006G142000	0.860773	0.147448	Vigun06g153700	NA	NA
single copy ortholog	Phvul.008G034900	1.07956	1.6984e-06	Vigun05g036100	1.44833	5.23212e-05
single copy ortholog	Phvul.003G043700	1.62502	6.4545e-06	Vigun02g050700	2.38925	7.52765e-06
single copy ortholog	Phvul.004G034500	-0.386099	0.130617	Vigun04g058000	NA	NA
single copy ortholog	Phvul.008G237300	NA	NA	VigunL081100	-0.624174	0.367997
single copy ortholog	Phvul.005G053100	2.32978	0.00107032	Vigun01g051400	1.04916	0.0363373
single copy ortholog	Phvul.005G075500	NA	NA	Vigun05g177100	3.34887	0.000593263
single copy ortholog	Phvul.002G144800	4.76478	0.000240461	Vigun02g087000	NA	NA
single copy ortholog	Phvul.002G144500	-0.424159	0.81435	VigunL051100	NA	NA
single copy ortholog	Phvul.002G106600	0.0292453	0.83466	Vigun02g120600	NA	NA
single copy ortholog	Phvul.011G035400	NA	NA	Vigun11g187400	0.611624	0.0620438
single copy ortholog	Phvul.009G009700	-0.290972	0.110478	Vigun09g254600	-0.3485	0.0283083
single copy ortholog	Phvul.009G009800	-0.0922694	0.9806	Vigun09g254700	0.440701	0.161785
single copy ortholog	Phvul.010G012700	NA	NA	Vigun10g056900	-1.82082	0.00747254
single copy ortholog	Phvul.006G148600	28.275	0.998338	Vigun06g160400	4.39814	0.0641877
single copy ortholog	Phvul.006G148400	7.90732	3.48088e-08	Vigun06g160200	6.31295	5.00427e-07
single copy ortholog	Phvul.006G148500	7.70105	0.000709203	Vigun06g160300	4.07032	5.41796e-05
single copy ortholog	Phvul.003G1236001	NA	NA	Vigun03g405500	0.107173	0.490644
single copy ortholog	Phvul.003G123900	0.398575	0.0257552	Vigun03g105700	0.720044	0.0961969
single copy ortholog	Phvul.004G119300	-1.25349	0.384949	Vigun04g159000	NA	NA
single copy ortholog	Phvul.010G057000	-1.55048	0.323185	Vigun10g003400	0.108833	0.6625
single copy ortholog	Phvul.003G254300	NA	NA	Vigun10g103100	-0.501239	0.731518
single copy ortholog	Phvul.008G124300	-0.699882	0.994927	Vigun05g127600	-0.186223	0.923206
single copy ortholog	Phvul.008G124900	0.404008	0.165848	Vigun05g128100	-0.19263	0.957315
single copy ortholog	Phvul.008G124800	0.225735	0.517759	Vigun05g128000	NA	NA
single copy ortholog	Phvul.006G050800	-0.744014	0.0813387	Vigun06g057100	-0.740628	0.230296
single copy ortholog	Phvul.003G248100	-0.727294	0.241531	Vigun10g095650	NA	NA
single copy ortholog	Phvul.007G106700	-0.575811	0.676502	Vigun06g060550	NA	NA
single copy ortholog	Phvul.009G210200	0.510432	0.0211622	Vigun09g049100	-1.90705	0.00731176
single copy ortholog	Phvul.002G180200	NA	NA	Vigun03g162100	1.2646	0.132608
single copy ortholog	Phvul.010G120800	1.30124	5.81739e-06	Vigun10g153500	NA	NA
single copy ortholog	Phvul.002G032700	2.41246	4.01413e-10	Vigun02g128700	0.360429	0.279179
single copy ortholog	Phvul.001G130800	NA	NA	Vigun01g114200	-0.728976	0.118102
single copy ortholog	Phvul.001G182200	-1.77917	6.72336e-05	Vigun01g165100	-2.09953	0.00984741
single copy ortholog	Phvul.001G182400	0.542594	0.0920389	Vigun01g165300	0.923047	0.0754428
single copy ortholog	Phvul.007G224500	2.04216	2.41399e-09	Vigun07g065500	1.39303	0.000382474
single copy ortholog	Phvul.007G2449000	NA	NA	Vigun07g042000	-0.793464	0.825174
single copy ortholog	Phvul.009G253500	0.249439	0.00705115	Vigun09g008800	0.34908	0.568769
single copy ortholog	Phvul.007G199900	-0.279673	0.0143242	Vigun07g141400	NA	NA
single copy ortholog	Phvul.001G206700	0.219711	0.671494	Vigun01g191200	NA	NA
single copy ortholog	Phvul.003G0518001	NA	NA	Vigun03g175300	6.76031	1.37205e-08
single copy ortholog	Phvul.003G051700	4.45202	2.36741e-15	Vigun03g175900	4.07738	2.50835e-08
single copy ortholog	Phvul.003G137600	1.72299	0.000153039	Vigun03g390900	3.74268	1.8066e-05
single copy ortholog	Phvul.003G147400	-0.481674	0.574124	Vigun03g381200	2.63519	0.124862
single copy ortholog	Phvul.003G147500	1.1964	0.178098	Vigun03g381100	2.27935	0.0377982
single copy ortholog	Phvul.008G109000	NA	NA	Vigun05g106300	1.42092	0.154447
single copy ortholog	Phvul.006G021800	0.598705	6.0565e-05	Vigun06g025100	0.588632	0.0138614
single copy ortholog	Phvul.001G102700	0.477858	0.00100853	Vigun01g098200	0.948823	0.00186947
single copy ortholog	Phvul.008G113700	2.70495	3.20711e-08	Vigun05g112200	NA	NA
single copy ortholog	Phvul.010G003600	-1.82289	0.000721373	Vigun10g074900	-0.0585247	0.942258
single copy ortholog	Phvul.001G241500	-0.293907	0.98603	Vigun01g225800	-0.61461	0.581412
single copy ortholog	Phvul.008G225300	2.41625	6.6722e-07	Vigun08g158100	NA	NA
single copy ortholog	Phvul.008G106300	0.418778	0.218468	Vigun05g104100	NA	NA
single copy ortholog	Phvul.004G148300	0.557929	0.000121944	Vigun04g034200	-0.97755	0.00212197
single copy ortholog	Phvul.008G237400	0.235644	0.603637	Vigun08g143600	-0.488774	0.595789
single copy ortholog	Phvul.008G237500	0.326901	0.519525	Vigun08g143500	NA	NA
single copy ortholog	Phvul.001G229500	0.826408	0.000161693	Vigun01g214600	0.347943	0.131603
single copy ortholog	Phvul.002G326600	1.29363	0.0281087	Vigun03g006800	4.74633	3.56244e-06
single copy ortholog	Phvul.008G002300	-2.02052	8.56034e-05	Vigun05g002400	-1.16506	0.113164
single copy ortholog	Phvul.008G028900	1.40944	5.00764e-06	Vigun05g030200	1.50576	0.000751656
single copy ortholog	Phvul.004G041600	-0.693289	0.74119	Vigun04g063500	1.98542	0.263043
single copy ortholog	Phvul.003G040000	0.285487	0.0170478	Vigun02g046200	1.14432	0.000196312
single copy ortholog	Phvul.009G203300	3.62322	0.0692791	Vigun09g059800	NA	NA
single copy ortholog	Phvul.008G086100	NA	NA	Vigun06g066300	-0.0686033	0.567057
single copy ortholog	Phvul.003G088500	0.649888	2.60133e-05	Vigun03g437100	0.7585	0.000422205
single copy ortholog	Phvul.011G160200	2.03948	1.59357e-07	Vigun11g056400	NA	NA
single copy ortholog	Phvul.005G066400	-1.19048	0.00109396	Vigun05g185500	NA	NA
single copy ortholog	Phvul.005G095300	-0.579685	0.0137686	Vigun05g208500	0.718843	0.0657681
single copy ortholog	Phvul.011G130400	0.0190368	0.779427	Vigun11g088600	-0.60088	0.0207869
single copy ortholog	Phvul.011G079400	0.281196	0.081957	Vigun11g142300	0.0589052	0.680887
single copy ortholog	Phvul.001G140200	-0.490136	0.19642	Vigun01g122200	0.554752	0.0149006
single copy ortholog	Phvul.007G257800	NA	NA	Vigun07g027800	2.82606	0.0139132
single copy ortholog	Phvul.003G022900	NA	NA	Vigun02g024200	-0.13724	0.52297
single copy ortholog	Phvul.002G043000	2.41959	2.33135e-06	Vigun02g192400	4.5266	1.63461e-05
single copy ortholog	Phvul.002G042900	1.52793	1.7293e-05	Vigun02g192300	3.55852	6.94714e-07
single copy ortholog	Phvul.002G248100	0.443614	1.61184e-05	Vigun03g087300	0.357538	0.0686815
single copy ortholog	Phvul.003G1919001	NA	NA	Vigun03g334000	-0.751213	0.00231093
single copy ortholog	Phvul.002G089400	NA	NA	Vigun02g064100	-3.21171	0.414987
single copy ortholog	Phvul.002G306800	1.31914	2.43051e-06	Vigun03g027400	0.124987	0.532749
single copy ortholog	Phvul.004G173900	1.75808	1.16693e-09	Vigun04g004900	1.19426	0.000488268
single copy ortholog	Phvul.003G064200	-1.61772	0.000163552	Vigun03g232500	-2.92715	0.120788
single copy ortholog	Phvul.009G174800	2.82634	3.06947e-08	Vigun09g092700	1.08732	0.0050619
single copy ortholog	Phvul.003G204000	NA	NA	Vigun06g006600	-0.420368	0.148486
single copy ortholog	Phvul.003G199100	NA	NA	Vigun03g325700	-0.941215	0.0299584
single copy ortholog	Phvul.002G072100	2.39397	0.00246563	Vigun02g076300	0.880104	0.00366223
single copy ortholog	Phvul.003G052500	NA	NA	Vigun03g237500	-0.251014	0.876205
single copy ortholog	Phvul.001G235700	-0.286275	0.747374	Vigun01g220300	3.90463	0.000516913
single copy ortholog	Phvul.003G112000	1.17716	1.04496e-06	Vigun03g416200	0.456398	0.0376479
single copy ortholog	Phvul.001G225400	0.0707841	0.627145	Vigun01g210000	0.126028	0.212288
single copy ortholog	Phvul.009G254700	2.64562	1.47634e-10	Vigun09g007600	1.77095	5.60451e-05
single copy ortholog	Phvul.003G112100	1.39834	2.17251e-08	Vigun03g416100	1.17854	0.000776441
single copy ortholog	Phvul.001G103200	0.832881	0.198473	Vigun01g096800	0.655164	0.498254
single copy ortholog	Phvul.001G145300	-0.276172	0.576746	Vigun01g127400	1.43449	0.226278
single copy ortholog	Phvul.001G145500	2.03002	0.137334	Vigun01g127900	NA	NA
single copy ortholog	Phvul.001G067300	-1.72791	0.676432	Vigun08g071400	NA	NA
single copy ortholog	Phvul.001G064000	NA	NA	Vigun08g068600	-0.93091	0.177825
single copy ortholog	Phvul.009G134700	-0.0326373	0.920931	Vigun09g155800	-0.629646	0.497696
single copy ortholog	Phvul.003G201100	-1.64439	0.217142	Vigun03g323700	NA	NA
single copy ortholog	Phvul.001G215700	-2.44995	0.0117116	Vigun01g200100	NA	NA
single copy ortholog	Phvul.009G086800	0.973802	2.34466e-07	Vigun09g216000	0.796465	0.000839368
single copy ortholog	Phvul.001G041600	0.36125	0.144995	Vigun08g044700	2.17224	6.91389e-05
single copy ortholog	Phvul.007G209600	0.69073	0.00188215	Vigun07g130300	NA	NA
single copy ortholog	Phvul.007G209700	0.245149	0.614152	Vigun07g130200	NA	NA
single copy ortholog	Phvul.001G160600	1.00711	0.000507205	Vigun01g142600	2.29531	0.319937
single copy ortholog	Phvul.007G127400	NA	NA	Vigun07g177200	-0.551207	0.862728
single copy ortholog	Phvul.003G161100	-1.17728	0.0321239	Vigun03g352000	0.519056	0.316882
single copy ortholog	Phvul.011G083800	-1.41446	8.86574e-07	Vigun11g137200	-1.0798	0.184966
single copy ortholog	Phvul.009G175800	-1.18989	0.132642	Vigun09g089600	NA	NA
single copy ortholog	Phvul.011G076500	0.766429	0.000428022	Vigun05g184200	-0.266429	0.324885
single copy ortholog	Phvul.003G256000	NA	NA	Vigun03g264500	4.48521	0.0203001
single copy ortholog	Phvul.003G247200	1.54826	0.0947276	Vigun03g273700	-0.122398	0.581681
single copy ortholog	Phvul.003G247500	0.256588	0.433655	Vigun03g273400	NA	NA
single copy ortholog	Phvul.003G0936001	NA	NA	Vigun04g098100	-1.57994	0.0068273
single copy ortholog	Phvul.004G063200	NA	NA	Vigun04g119500	-0.479624	0.531387
single copy ortholog	Phvul.007G094600	-0.237292	0.507947	Vigun07g202000	27.0406	0.997695
single copy ortholog	Phvul.008G114800	NA	NA	Vigun05g108500	0.021425	0.865512
single copy ortholog	Phvul.003G078400	-1.08735	0.0301889	Vigun03g447000	NA	NA
single copy ortholog	Phvul.006G0437000	NA	NA	Vigun06g050500	1.38271	8.57333e-05
single copy ortholog	Phvul.008G266600	-0.14063	0.689352	Vigun08g197900	0.884161	0.00629317
single copy ortholog	Phvul.008G100400	-4.6266	7.36991e-05	Vigun05g122600	NA	NA
single copy ortholog	Phvul.003G234800	NA	NA	Vigun03g287200	-0.851659	0.131896
single copy ortholog	Phvul.002G010400	-1.01135	0.0333577	Vigun02g152200	0.254468	0.167999
single copy ortholog	Phvul.004G056700	3.28385	5.49892e-09	Vigun04g083700	NA	NA
single copy ortholog	Phvul.008G149600	1.0362	0.00383157	Vigun05g167600	NA	NA
single copy ortholog	Phvul.008G259100	-0.0210948	0.42275	Vigun08g122200	-1.32572	0.59546
single copy ortholog	Phvul.001G235300	NA	NA	Vigun01g219900	-0.497541	0.721593
single copy ortholog	Phvul.008G231400	0.117805	0.32741	Vigun08g151000	NA	NA
single copy ortholog	Phvul.007G121400	NA	NA	Vigun07g159000	0.304791	0.689388
single copy ortholog	Phvul.006G106000	-0.377142	2.3263e-05	Vigun06g116900	-0.265933	0.146625
single copy ortholog	Phvul.008G134100	-1.77752	0.000723789	Vigun05g137800	-1.51809	0.00668367
single copy ortholog	Phvul.003G293200	-0.208801	0.991043	Vigun03g183300	-1.66611	0.00202354
single copy ortholog	Phvul.005G156900	-2.48989	0.00385145	Vigun05g272300	NA	NA
single copy ortholog	Phvul.005G1568000	NA	NA	Vigun05g272200	0.377135	0.39771
single copy ortholog	Phvul.001G113800	0.346378	0.154019	Vigun01g090400	1.65869	0.0141948
single copy ortholog	Phvul.004G051600	-1.58967	8.13962e-05	Vigun04g077800	NA	NA
single copy ortholog	Phvul.005G063800	NA	NA	Vigun05g173800	1.37684	0.0156636
single copy ortholog	Phvul.011G1037001	NA	NA	Vigun11g117000	-0.715216	0.0206541
single copy ortholog	Phvul.002G105000	0.437232	0.00257172	Vigun02g119000	0.295218	0.172032
single copy ortholog	Phvul.011G116100	0.363775	0.0686095	Vigun11g095600	1.54768	0.000209404
single copy ortholog	Phvul.005G099300	5.96509	8.57332e-16	Vigun05g211600	3.18357	0.115317
single copy ortholog	Phvul.002G067000	NA	NA	Vigun02g065500	5.52948	5.53796e-07
single copy ortholog	Phvul.003G070100	-0.147633	0.744834	Vigun03g213200	-0.158545	0.879769
single copy ortholog	Phvul.003G222800	-0.148014	0.530593	Vigun03g300900	-0.319476	0.0526129
single copy ortholog	Phvul.002G263900	-1.2311	0.00767732	Vigun03g071400	1.44678	0.0861715
single copy ortholog	Phvul.002G263800	-0.33579	0.261165	Vigun03g071800	0.271016	0.528936
single copy ortholog	Phvul.006G110800	-0.400798	0.0589399	Vigun06g121700	-0.5801	0.00111663
single copy ortholog	Phvul.010G111300	-0.853996	3.12485e-06	Vigun10g143100	0.0660073	0.576301
single copy ortholog	Phvul.010G108200	0.473156	0.00702102	Vigun10g140300	0.3162	0.0440873
single copy ortholog	Phvul.010G108100	0.942683	4.79684e-06	Vigun10g140200	0.709773	0.000652764
single copy ortholog	Phvul.001G269100	NA	NA	Vigun01g255200	4.97976	0.120107
single copy ortholog	Phvul.006G022700	NA	NA	Vigun06g036900	0.397613	0.0742014
single copy ortholog	Phvul.002G048700	-2.11851	0.000258771	Vigun02g198400	-0.00844599	0.719283
single copy ortholog	Phvul.002G048400	-2.86853	0.25584	Vigun02g198200	0.604404	0.21387
single copy ortholog	Phvul.001G208200	0.64208	0.000759833	Vigun01g192700	NA	NA
single copy ortholog	Phvul.007G197900	0.634493	0.000450057	Vigun06g099000	0.364978	0.086382
single copy ortholog	Phvul.001G167900	-0.313542	0.645608	Vigun01g149600	0.881555	0.0480182
single copy ortholog	Phvul.007G155000	0.668254	0.000505108	Vigun07g088600	NA	NA
single copy ortholog	Phvul.001G243800	1.34038	2.53987e-05	Vigun01g228301	2.26357	2.48673e-05
single copy ortholog	Phvul.009G172300	0.0262688	0.93318	Vigun09g073000	-0.107487	0.398612
single copy ortholog	Phvul.003G102200	NA	NA	Vigun08g097000	0.147884	0.285654
single copy ortholog	Phvul.006G129900	-0.605537	0.494007	Vigun06g141500	NA	NA
single copy ortholog	Phvul.006G129800	0.625303	0.419631	Vigun06g141400	NA	NA
single copy ortholog	Phvul.006G137100	-0.748715	0.887224	Vigun06g149432	NA	NA
single copy ortholog	Phvul.006G097800	1.21391	1.28982e-05	Vigun06g108400	0.220319	0.129045
single copy ortholog	Phvul.006G103300	1.25601	0.004175	Vigun06g112200	1.33496	0.291989
single copy ortholog	Phvul.007G187100	NA	NA	Vigun06g112100	4.45919	0.00165633
single copy ortholog	Phvul.006G125400	2.59796	0.113122	Vigun06g137000	1.97407	0.225955
single copy ortholog	Phvul.006G125700	3.1303	1.52093e-12	Vigun06g137500	2.97378	3.44874e-07
single copy ortholog	Phvul.003G029000	NA	NA	Vigun02g035800	0.162109	0.381268
single copy ortholog	Phvul.004G159000	1.00877	9.22624e-07	Vigun04g020500	0.649836	0.478733
single copy ortholog	Phvul.007G0307000	NA	NA	Vigun07g267480	-0.45984	0.946956
single copy ortholog	Phvul.004G060000	0.333497	0.0673872	Vigun04g088900	NA	NA
single copy ortholog	Phvul.004G075100	0.0658616	0.656192	Vigun04g096500	-0.296251	0.0340403
single copy ortholog	Phvul.007G092500	0.522628	0.0719097	Vigun07g204100	NA	NA
single copy ortholog	Phvul.010G133700	-0.322077	0.479875	Vigun10g167700	NA	NA
single copy ortholog	Phvul.010G025000	NA	NA	Vigun10g039800	-0.0650721	0.956776
single copy ortholog	Phvul.004G107700	0.0267955	0.845617	Vigun04g148000	0.644919	0.189206
single copy ortholog	Phvul.010G049000	NA	NA	Vigun01g063100	-1.11481	0.059915
single copy ortholog	Phvul.008G074600	NA	NA	Vigun05g078200	0.548254	0.222826
single copy ortholog	Phvul.008G033100	0.966304	0.125182	Vigun05g034200	NA	NA
single copy ortholog	Phvul.008G033000	2.89948	5.41277e-13	Vigun05g034000	1.99163	6.39667e-05
single copy ortholog	Phvul.008G033200	1.25154	0.0011026	Vigun05g034300	2.3737	0.000384584
single copy ortholog	Phvul.008G205700	0.500535	0.314514	Vigun08g179700	0.431584	0.377969
single copy ortholog	Phvul.006G020900	NA	NA	Vigun06g027000	5.61488	0.00425417
single copy ortholog	Phvul.008G164200	0.208152	0.641377	Vigun08g090400	-0.158639	0.852325
single copy ortholog	Phvul.008G283800	NA	NA	Vigun08g214700	-0.486565	0.0239809
single copy ortholog	Phvul.001G186100	1.91096	0.000335127	Vigun01g169000	0.601076	0.0352932
single copy ortholog	Phvul.004G127500	2.19805	0.0124665	Vigun04g166900	-0.0789965	0.875861
single copy ortholog	Phvul.004G041300	NA	NA	Vigun04g063100	0.099616	0.593259
single copy ortholog	Phvul.008G029100	-1.4288	0.138578	Vigun05g030400	0.134587	0.682784
single copy ortholog	Phvul.008G029200	1.63702	0.00106734	Vigun05g030500	2.74884	0.00123897
single copy ortholog	Phvul.010G014800	1.37545	0.0447974	Vigun10g053300	-0.371189	0.29203
single copy ortholog	Phvul.010G011200	0.0918659	0.762708	Vigun10g070000	NA	NA
single copy ortholog	Phvul.010G040900	3.00664	1.20797e-10	Vigun10g019400	1.9346	0.000247744
single copy ortholog	Phvul.008G139300	NA	NA	Vigun05g145400	-0.472779	0.00334511
single copy ortholog	Phvul.003G228100	1.58786	0.13259	Vigun03g294900	NA	NA
single copy ortholog	Phvul.008G107200	-0.45784	0.601143	Vigun05g105200	0.592878	0.156968
single copy ortholog	Phvul.003G149800	1.12176	4.90688e-06	Vigun03g378500	NA	NA
single copy ortholog	Phvul.005G184900	-2.58614	0.230401	Vigun05g303000	NA	NA
single copy ortholog	Phvul.008G222800	0.322893	0.0062552	Vigun08g162200	0.00561426	0.879039
single copy ortholog	Phvul.001G244300	0.361697	0.00949378	Vigun01g228900	0.937955	9.47917e-05
single copy ortholog	Phvul.006G069700	0.513272	0.249061	Vigun06g078200	NA	NA
single copy ortholog	Phvul.005G144500	NA	NA	Vigun05g258800	0.644709	0.288632
single copy ortholog	Phvul.008G021500	NA	NA	Vigun05g023100	-0.260863	0.263142
single copy ortholog	Phvul.004G018100	0.641492	0.00151443	Vigun04g183900	0.212837	0.350315
single copy ortholog	Phvul.008G152200	-1.10471	0.00115278	Vigun05g152800	-1.37393	0.833562
single copy ortholog	Phvul.011G049400	NA	NA	Vigun11g170700	-0.822146	0.414191
single copy ortholog	Phvul.001G234300	NA	NA	Vigun01g219300	-1.58076	0.0491363
single copy ortholog	Phvul.010G016000	-5.50465	0.000815955	Vigun10g051600	NA	NA
single copy ortholog	Phvul.008G192400	-2.13086	0.000239982	Vigun08g150700	NA	NA
single copy ortholog	Phvul.008G271300	-0.225079	0.198647	Vigun08g202500	0.123266	0.478102
single copy ortholog	Phvul.003G268900	2.52952	1.25468e-11	Vigun03g251700	NA	NA
single copy ortholog	Phvul.008G291500	-0.666467	0.054513	Vigun08g223300	-0.0616992	0.80462
single copy ortholog	Phvul.002G114600	NA	NA	Vigun02g115600	1.10433	0.000538528
single copy ortholog	Phvul.008G047400	1.78594	1.27335e-08	Vigun05g048300	1.04052	0.00182566
single copy ortholog	Phvul.003G224200	1.17211	1.9019e-08	Vigun03g298900	0.787366	0.0024755
single copy ortholog	Phvul.010G048200	2.15709	7.78567e-10	Vigun10g009700	1.20258	0.000404303
single copy ortholog	Phvul.008G189200	0.921312	0.123428	Vigun08g116100	NA	NA
single copy ortholog	Phvul.008G035700	-0.456968	0.457988	Vigun05g036800	-1.08747	0.000957408
single copy ortholog	Phvul.005G159500	0.176579	0.343601	Vigun05g275600	-0.0411628	0.947409
single copy ortholog	Phvul.005G011500	-0.0475389	0.749433	Vigun01g012100	-0.586435	0.000266037
single copy ortholog	Phvul.010G146200	-0.90169	0.00338246	Vigun10g180200	NA	NA
single copy ortholog	Phvul.009G110500	NA	NA	Vigun09g191500	-0.567637	0.168097
single copy ortholog	Phvul.005G166900	0.0641795	0.611485	Vigun05g281600	0.156927	0.281148
single copy ortholog	Phvul.005G111700	5.30824	8.7242e-07	Vigun05g223600	4.70602	0.000258815
single copy ortholog	Phvul.011G057800	-3.27677	0.000576338	Vigun11g162300	NA	NA
single copy ortholog	Phvul.005G149100	NA	NA	Vigun05g263500	-0.960255	0.00277974
single copy ortholog	Phvul.010G155000	0.217322	0.37072	Vigun10g189800	0.761754	0.00188279
single copy ortholog	Phvul.005G177200	-2.49693	6.08084e-06	Vigun05g294200	NA	NA
single copy ortholog	Phvul.005G177300	0.554641	0.000151985	Vigun05g294300	-0.454637	0.0242663
single copy ortholog	Phvul.002G064600	2.42019	6.32295e-10	Vigun02g079000	0.504751	0.501697
single copy ortholog	Phvul.001G222900	1.29555	0.00483922	Vigun01g207200	1.24974	0.00636468
single copy ortholog	Phvul.005G043500	0.116027	0.423478	Vigun01g048100	NA	NA
single copy ortholog	Phvul.005G110300	NA	NA	Vigun05g221800	0.291357	0.177809
single copy ortholog	Phvul.005G110400	-2.02043	0.0115136	Vigun05g221900	-0.657129	0.0596195
single copy ortholog	Phvul.011G109100	0.321787	0.0633339	Vigun11g112200	-0.490157	0.159942
single copy ortholog	Phvul.005G064900	1.02016	0.0224088	Vigun05g174700	NA	NA
single copy ortholog	Phvul.011G065700	-0.619893	0.538148	Vigun11g153800	NA	NA
single copy ortholog	Phvul.005G099100	-0.644396	0.715542	Vigun05g211500	NA	NA
single copy ortholog	Phvul.003G178100	NA	NA	Vigun03g348000	-0.728291	0.180897
single copy ortholog	Phvul.011G123600	-0.636968	0.00236758	Vigun11g099700	0.348598	0.303118
single copy ortholog	Phvul.006G051300	-0.204067	0.0804587	Vigun06g057600	-0.571325	0.000497814
single copy ortholog	Phvul.005G089100	NA	NA	Vigun05g137100	0.356637	0.086605
single copy ortholog	Phvul.010G024600	0.322607	0.0294466	Vigun10g040600	-0.0181091	0.895304
single copy ortholog	Phvul.003G290600	NA	NA	Vigun03g164700	1.68129	2.49835e-05
single copy ortholog	Phvul.007G159800	NA	NA	Vigun07g083100	1.78017	0.263255
single copy ortholog	Phvul.007G009400	0.678498	0.000245354	Vigun07g287600	0.228809	0.236663
single copy ortholog	Phvul.005G140200	NA	NA	Vigun05g254500	-0.0829284	0.680115
single copy ortholog	Phvul.003G227800	-0.321291	0.639015	Vigun03g295200	NA	NA
single copy ortholog	Phvul.002G003500	0.23372	0.0434371	Vigun02g158900	-0.728072	2.05107e-06
single copy ortholog	Phvul.002G073200	-3.17843	1.66233e-06	Vigun02g074600	-0.0547368	0.833402
single copy ortholog	Phvul.006G216400	1.90237	9.11483e-11	Vigun06g234200	NA	NA
single copy ortholog	Phvul.002G278200	NA	NA	Vigun03g057600	-0.52401	0.0173144
single copy ortholog	Phvul.009G157800	-0.134309	0.387081	Vigun09g114100	-0.924129	0.00429516
single copy ortholog	Phvul.002G005100	NA	NA	Vigun02g157300	-0.275753	0.184857
single copy ortholog	Phvul.002G004900	NA	NA	Vigun02g157500	0.0446723	0.751885
single copy ortholog	Phvul.002G005000	0.5641	0.118914	Vigun02g157400	0.590262	0.0277826
single copy ortholog	Phvul.002G127900	0.426752	0.00820666	Vigun02g103100	0.204573	0.277897
single copy ortholog	Phvul.011G020900	-0.047771	0.800235	Vigun11g204200	0.356282	0.553346
single copy ortholog	Phvul.002G038500	-0.323035	0.291677	Vigun02g188600	NA	NA
single copy ortholog	Phvul.011G046000	0.53908	0.00039316	Vigun11g174800	0.932712	0.000837874
single copy ortholog	Phvul.001G200300	-0.16425	0.193037	Vigun01g184500	-0.00156706	0.938589
single copy ortholog	Phvul.002G235400	0.872385	2.64997e-06	Vigun03g101900	0.822119	0.000817751
single copy ortholog	Phvul.007G262200	NA	NA	Vigun07g022900	-0.473348	0.090039
single copy ortholog	Phvul.002G033200	NA	NA	Vigun02g129200	0.330085	0.619677
single copy ortholog	Phvul.002G292500	0.479353	0.00211655	Vigun03g041700	-0.152774	0.403149
single copy ortholog	Phvul.002G159600	0.603512	0.00366136	Vigun02g178200	0.366967	0.0848495
single copy ortholog	Phvul.009G004600	0.299341	0.0149046	Vigun09g268400	-0.321813	0.398407
single copy ortholog	Phvul.006G209300	0.511876	0.000177598	Vigun06g228000	-1.04291	8.19149e-05
single copy ortholog	Phvul.002G045200	0.444607	0.00132002	Vigun02g194500	NA	NA
single copy ortholog	Phvul.007G057600	-2.55088	0.0260078	Vigun07g239400	NA	NA
single copy ortholog	Phvul.006G099100	-1.42477	0.000244573	Vigun06g110000	-1.96072	0.3526
single copy ortholog	Phvul.006G200100	NA	NA	Vigun06g216300	-0.284778	0.785446
single copy ortholog	Phvul.006G200000	-0.0938364	0.952993	Vigun06g216100	0.777753	0.0315012
single copy ortholog	Phvul.002G215700	NA	NA	Vigun06g216500	-0.807253	0.220093
single copy ortholog	Phvul.002G032600	0.516174	6.59307e-06	Vigun02g128600	NA	NA
single copy ortholog	Phvul.006G206600	0.052808	0.55894	Vigun06g223600	-0.553239	0.0870784
single copy ortholog	Phvul.003G264400	NA	NA	Vigun03g256900	0.76608	0.413001
single copy ortholog	Phvul.002G011400	1.77522	1.70044e-07	Vigun02g151300	NA	NA
single copy ortholog	Phvul.003G235500	1.32018	0.301302	Vigun03g286300	NA	NA
single copy ortholog	Phvul.009G071300	-0.0849536	0.804944	Vigun09g231900	NA	NA
single copy ortholog	Phvul.007G084900	0.144613	0.578727	Vigun07g211700	NA	NA
single copy ortholog	Phvul.002G298700	0.551241	0.00020393	Vigun03g035600	0.291864	0.056487
single copy ortholog	Phvul.002G164800	-0.992827	0.0334627	Vigun02g183200	-0.103439	0.88266
single copy ortholog	Phvul.002G204200	0.195322	0.416385	Vigun03g137000	0.0304695	0.780772
single copy ortholog	Phvul.001G064800	-0.0257101	0.981695	Vigun08g069400	0.234697	0.207396
single copy ortholog	Phvul.002G272200	0.106985	0.648444	Vigun03g063200	NA	NA
single copy ortholog	Phvul.002G262200	NA	NA	Vigun03g073300	1.34823	0.0139044
single copy ortholog	Phvul.006G197700	-0.816908	0.294606	Vigun06g213600	0.151992	0.634316
single copy ortholog	Phvul.002G097100	-1.83938	3.83768e-07	Vigun03g195700	-2.32244	0.011705
single copy ortholog	Phvul.002G074600	0.543761	0.000702351	Vigun08g157900	0.0585396	0.625603
single copy ortholog	Phvul.003G020600	-0.0180264	0.840725	Vigun02g020800	0.384289	0.0163237
single copy ortholog	Phvul.009G037500	0.0222649	0.750145	Vigun09g182800	-0.0407114	0.803183
single copy ortholog	Phvul.002G295400	0.814629	2.78021e-07	Vigun03g038700	0.747262	0.00317951
single copy ortholog	Phvul.009G037400	0.382903	0.000137988	Vigun09g182700	-0.00200864	0.957216
single copy ortholog	Phvul.007G081700	-1.46914	0.49982	Vigun07g215100	NA	NA
single copy ortholog	Phvul.002G268200	-0.114419	0.641258	Vigun03g067200	0.0643961	0.71395
single copy ortholog	Phvul.004G093300	0.271471	0.375464	Vigun04g129600	1.16204	0.0154355
single copy ortholog	Phvul.003G089200	0.448365	0.00282271	Vigun03g436700	-0.0968226	0.527861
single copy ortholog	Phvul.007G178000	1.16341	3.82381e-05	Vigun07g103600	0.183944	0.344321
single copy ortholog	Phvul.002G320200	0.704841	0.00010887	Vigun03g012900	0.652074	0.0178216
single copy ortholog	Phvul.007G060700	0.44071	0.00567608	Vigun07g236200	-0.338767	0.0474565
single copy ortholog	Phvul.009G125400	0.384089	0.599458	Vigun09g165500	NA	NA
single copy ortholog	Phvul.002G044200	0.410422	0.00809328	Vigun02g193600	0.378847	0.0673191
single copy ortholog	Phvul.001G187900	-0.299633	0.9601	Vigun01g171400	NA	NA
single copy ortholog	Phvul.001G054400	-1.21575	0.0146105	Vigun08g058300	-0.448269	0.318606
single copy ortholog	Phvul.003G103400	NA	NA	Vigun04g134701	0.326287	0.612533
single copy ortholog	Phvul.001G097700	0.570941	0.000482121	Vigun01g083500	-0.898878	0.000923412
single copy ortholog	Phvul.004G067400	0.00279876	0.874536	Vigun04g109100	-0.833464	0.584237
single copy ortholog	Phvul.004G141500	0.766577	1.68486e-06	Vigun04g041900	-0.0243276	0.882528
single copy ortholog	Phvul.009G104000	0.407846	3.42614e-05	Vigun09g198400	0.269011	0.0569502
single copy ortholog	Phvul.009G076000	NA	NA	Vigun09g226800	-0.444087	0.0144693
single copy ortholog	Phvul.001G033500	-1.3466	0.00435982	Vigun08g036100	-1.50839	0.0166008
single copy ortholog	Phvul.009G076100	0.0681329	0.596625	Vigun01g065200	NA	NA
single copy ortholog	Phvul.001G035500	-1.64798	6.80595e-05	Vigun08g037800	NA	NA
single copy ortholog	Phvul.010G154700	-0.211462	0.365807	Vigun10g189500	0.607427	0.00152366
single copy ortholog	Phvul.001G051700	-0.259989	0.0984434	Vigun08g055700	-0.760275	0.00124664
single copy ortholog	Phvul.009G093800	-0.115903	0.188986	Vigun09g208700	-0.00488427	0.867362
single copy ortholog	Phvul.004G062600	-0.478501	0.310795	Vigun04g109400	0.51967	0.339933
single copy ortholog	Phvul.001G052900	NA	NA	Vigun08g056900	-0.852533	0.00450979
single copy ortholog	Phvul.001G052800	-0.368117	0.00389657	Vigun08g056800	NA	NA
single copy ortholog	Phvul.001G053000	-0.230465	0.0145298	Vigun08g057000	NA	NA
single copy ortholog	Phvul.001G175000	0.541288	0.0064151	Vigun01g157200	0.272102	0.16482
single copy ortholog	Phvul.001G098200	NA	NA	Vigun01g082800	-0.717008	0.394416
single copy ortholog	Phvul.004G062400	1.658	0.119339	Vigun04g109200	NA	NA
single copy ortholog	Phvul.011G055900	28.2584	0.995023	Vigun11g164200	7.10134	4.70082e-07
single copy ortholog	Phvul.001G182600	-0.00960832	0.646226	Vigun01g165500	-0.811006	0.495967
single copy ortholog	Phvul.001G182500	0.350069	0.152973	Vigun01g165400	0.195318	0.342472
single copy ortholog	Phvul.001G182300	0.533422	0.0266464	Vigun01g165200	-0.723823	0.0152828
single copy ortholog	Phvul.011G135400	0.403143	0.0151353	Vigun11g114201	-0.120385	0.932489
single copy ortholog	Phvul.009G229200	-0.564928	0.357281	Vigun09g036200	-0.417913	0.509736
single copy ortholog	Phvul.001G039500	-2.10657	0.00135715	Vigun08g041600	-1.74974	0.00217323
single copy ortholog	Phvul.010G133400	-0.284347	0.0766258	Vigun10g167400	NA	NA
single copy ortholog	Phvul.007G162300	-0.137077	0.442667	Vigun07g078500	0.157241	0.285028
single copy ortholog	Phvul.001G173600	NA	NA	Vigun01g155900	-0.12155	0.625184
single copy ortholog	Phvul.009G005000	3.67096	0.283911	Vigun09g268000	NA	NA
single copy ortholog	Phvul.001G011400	0.462595	0.0552274	Vigun08g012200	1.10245	0.000725221
single copy ortholog	Phvul.009G060700	0.606593	2.04878e-06	Vigun09g248600	0.314486	0.0256677
single copy ortholog	Phvul.007G255800	4.41113	0.00164651	Vigun07g030100	NA	NA
single copy ortholog	Phvul.009G049300	-0.937535	0.000641781	Vigun09g144100	-0.248005	0.142863
single copy ortholog	Phvul.009G207900	-0.0911329	0.728759	Vigun09g213500	0.100575	0.616585
single copy ortholog	Phvul.003G159100	0.792818	0.000153904	Vigun09g055700	0.359411	0.123456
single copy ortholog	Phvul.009G089400	0.76117	0.000749677	Vigun03g368600	0.30081	0.204143
single copy ortholog	Phvul.009G172700	-0.300247	0.683207	Vigun09g095000	-0.344943	0.656547
single copy ortholog	Phvul.009G172800	0.0808576	0.612095	Vigun09g094900	NA	NA
single copy ortholog	Phvul.009G120700	6.03339	5.68635e-07	Vigun09g273800	NA	NA
single copy ortholog	Phvul.009G122200	-1.54438	0.0136451	Vigun09g169600	2.07312	0.00161955
single copy ortholog	Phvul.009G016900	-0.0180268	0.981845	Vigun09g253400	-0.612782	0.00722889
single copy ortholog	Phvul.009G000500	0.748728	0.000762392	Vigun09g272500	0.540071	0.0124499
single copy ortholog	Phvul.011G026100	0.33069	0.00606072	Vigun11g198000	0.0494779	0.569949
single copy ortholog	Phvul.003G024200	1.13592	0.000213884	Vigun02g025600	2.54805	0.0418565
single copy ortholog	Phvul.003G281800	-0.792747	1.3914e-05	Vigun03g221600	0.187015	0.318919
single copy ortholog	Phvul.009G185100	-0.565782	0.0376979	Vigun09g077000	0.144528	0.371848
single copy ortholog	Phvul.003G135500	-0.327967	0.0139509	Vigun03g393100	-0.269997	0.0806791
single copy ortholog	Phvul.006G017500	-3.00454	1.33884e-05	Vigun06g012400	0.937052	0.184396
single copy ortholog	Phvul.006G017400	-3.47322	0.30975	Vigun06g012300	-0.400357	0.472427
single copy ortholog	Phvul.011G158500	NA	NA	Vigun06g012500	-1.70815	0.046662
single copy ortholog	Phvul.006G197200	1.32645	0.0480045	Vigun06g213100	0.456971	0.486363
single copy ortholog	Phvul.006G089100	0.62392	0.000440196	Vigun06g099300	0.203872	0.236425
single copy ortholog	Phvul.007G146800	0.239289	0.116546	Vigun07g120000	-0.222277	0.162996
single copy ortholog	Phvul.007G197600	-0.644151	0.669472	Vigun07g144000	0.0755187	0.625478
single copy ortholog	Phvul.006G124600	5.27327	0.000498265	Vigun06g136000	NA	NA
single copy ortholog	Phvul.006G205500	-0.62247	0.504751	Vigun06g222500	-0.22854	0.849082
single copy ortholog	Phvul.006G205700	0.0583872	0.578364	Vigun06g222700	NA	NA
single copy ortholog	Phvul.006G205600	3.48737	0.0114124	Vigun06g222600	NA	NA
single copy ortholog	Phvul.006G049700	-0.745066	0.309383	Vigun06g055800	-0.658703	0.331965
single copy ortholog	Phvul.006G079500	3.46176	5.9639e-10	Vigun06g088300	4.07906	3.4965e-07
single copy ortholog	Phvul.007G071000	2.0052	0.00886233	Vigun07g225700	0.836005	0.029203
single copy ortholog	Phvul.004G114600	2.16248	1.12729e-10	Vigun04g154000	0.974252	0.00314186
single copy ortholog	Phvul.003G133500	0.943064	2.77631e-06	Vigun03g395100	0.198395	0.090273
single copy ortholog	Phvul.007G189300	-0.995803	0.545493	Vigun07g156900	-0.287439	0.600687
single copy ortholog	Phvul.006G103900	-0.465835	0.438744	Vigun06g114800	NA	NA
single copy ortholog	Phvul.007G123000	NA	NA	Vigun07g172400	-0.108782	0.548418
single copy ortholog	Phvul.006G105800	1.0876	6.33579e-08	Vigun06g116600	0.845669	0.00141003
single copy ortholog	Phvul.006G221500	0.131355	0.245315	Vigun06g239000	-0.295663	0.0353128
single copy ortholog	Phvul.011G046800	NA	NA	Vigun11g173500	3.63116	0.237452
single copy ortholog	Phvul.011G046700	0.786605	0.0153976	Vigun11g173600	-0.436652	0.382367
single copy ortholog	Phvul.011G046600	0.580927	0.282127	Vigun11g173700	-0.153429	0.807522
single copy ortholog	Phvul.011G156200	2.29062	0.206034	Vigun11g050200	NA	NA
single copy ortholog	Phvul.004G078700	NA	NA	Vigun03g272500	2.66425	0.00526837
single copy ortholog	Phvul.007G049300	4.01314	5.2703e-06	Vigun07g247800	NA	NA
single copy ortholog	Phvul.004G131900	0.587196	6.40404e-05	Vigun04g170100	0.412281	0.0305451
single copy ortholog	Phvul.004G131800	0.651874	0.000364195	Vigun04g170000	0.0878069	0.452414
single copy ortholog	Phvul.007G231200	0.555741	0.00181082	Vigun07g058000	-0.0970407	0.540774
single copy ortholog	Phvul.004G017400	-0.436224	0.826128	Vigun04g184600	NA	NA
single copy ortholog	Phvul.004G154600	-0.579078	0.0323422	Vigun04g025400	-1.06956	0.0179763
single copy ortholog	Phvul.004G014800	-0.69901	0.12921	Vigun04g187200	NA	NA
single copy ortholog	Phvul.004G166900	-1.64613	0.00067267	Vigun04g011700	-0.444156	0.597475
single copy ortholog	Phvul.006G021200	-1.15661	0.000525221	Vigun06g025400	NA	NA
single copy ortholog	Phvul.008G136100	-0.210402	0.185886	Vigun05g139000	NA	NA
single copy ortholog	Phvul.002G029700	0.366993	0.285342	Vigun02g132000	1.77878	0.00614173
single copy ortholog	Phvul.008G095900	0.0340451	0.783854	Vigun05g098300	0.111007	0.406658
single copy ortholog	Phvul.008G057000	NA	NA	Vigun05g058900	-0.766614	0.802332
single copy ortholog	Phvul.008G108900	0.929841	0.0690384	Vigun05g106700	NA	NA
single copy ortholog	Phvul.011G069600	-0.489608	0.0766662	Vigun11g150300	NA	NA
single copy ortholog	Phvul.008G072400	-1.8064	0.0131286	Vigun05g075800	-0.646359	0.177382
single copy ortholog	Phvul.008G000100	NA	NA	Vigun02g002750	-0.00193859	0.777064
single copy ortholog	Phvul.008G059700	3.19173	0.0102463	Vigun05g061900	27.0497	0.997447
single copy ortholog	Phvul.009G034900	-0.341701	0.00699003	Vigun09g180400	NA	NA
single copy ortholog	Phvul.006G087600	1.37443	5.86153e-06	Vigun06g097100	1.79364	7.857e-06
single copy ortholog	Phvul.011G103400	0.00965137	0.956331	Vigun11g117300	0.37864	0.0867509
single copy ortholog	Phvul.008G018400	0.731408	2.41412e-06	Vigun05g019900	0.397491	0.0197423
single copy ortholog	Phvul.008G178100	4.70884	1.57008e-05	Vigun08g105100	2.40525	0.00221574
single copy ortholog	Phvul.011G214700	0.967644	2.6261e-06	Vigun11g002200	NA	NA
single copy ortholog	Phvul.008G277200	NA	NA	Vigun08g207800	-0.368629	0.370909
single copy ortholog	Phvul.008G027600	0.91291	0.0105263	Vigun05g029000	NA	NA
single copy ortholog	Phvul.008G228700	-4.53138	2.72432e-05	Vigun08g154300	-2.16349	0.00808107
single copy ortholog	Phvul.003G276000	NA	NA	Vigun03g243100	-1.08282	0.000341912
single copy ortholog	Phvul.008G040700	NA	NA	Vigun05g042000	2.11563	0.0503252
single copy ortholog	Phvul.008G056800	5.18259	1.28872e-07	Vigun05g058600	23.1394	0.993826
single copy ortholog	Phvul.008G008100	7.03042	0.110745	Vigun05g008700	5.03017	0.00449213
single copy ortholog	Phvul.007G011400	2.64703	6.44012e-07	Vigun07g285300	0.281367	0.327965
single copy ortholog	Phvul.005G184800	-2.38803	9.6024e-09	Vigun03g262700	1.1754	0.305099
single copy ortholog	Phvul.003G101700	0.163907	0.273189	Vigun03g425600	0.331587	0.10398
single copy ortholog	Phvul.008G133100	0.137578	0.456458	Vigun05g136800	NA	NA
single copy ortholog	Phvul.008G095400	3.00811	3.50967e-07	Vigun05g097900	0.697126	0.0404635
single copy ortholog	Phvul.008G148700	1.69399	6.84552e-08	Vigun05g167100	0.272127	0.168076
single copy ortholog	Phvul.008G041700	0.780358	0.000290138	Vigun05g043000	0.33082	0.227266
single copy ortholog	Phvul.001G261000	0.3172	0.225974	Vigun01g246400	0.380416	0.052955
single copy ortholog	Phvul.001G239500	2.35087	2.33232e-05	Vigun01g223600	1.47283	0.0278785
single copy ortholog	Phvul.008G227300	0.301099	0.0648002	Vigun08g155800	0.298365	0.673306
single copy ortholog	Phvul.002G051100	0.958937	0.000424621	Vigun01g121900	0.0107918	0.953026
single copy ortholog	Phvul.008G203500	0.0164234	0.821769	Vigun04g040150	-0.122198	0.941253
single copy ortholog	Phvul.003G0475001	NA	NA	Vigun03g189700	-0.163025	0.211276
single copy ortholog	Phvul.008G073800	-0.156672	0.356697	Vigun05g077400	-0.315152	0.628716
single copy ortholog	Phvul.005G051800	-2.37095	1.85491e-05	Vigun01g052400	-2.32932	0.0170908
single copy ortholog	Phvul.011G104200	0.539528	0.0179983	Vigun11g116400	0.934124	0.0538906
single copy ortholog	Phvul.004G034800	0.147103	0.328195	Vigun04g058300	0.157473	0.603134
single copy ortholog	Phvul.011G180500	NA	NA	Vigun11g034300	-0.393652	0.999034
single copy ortholog	Phvul.011G148700	-2.16416	0.700842	Vigun11g063400	0.0785968	0.772278
single copy ortholog	Phvul.005G154400	0.344069	0.0760314	Vigun05g270100	0.349293	0.211405
single copy ortholog	Phvul.005G102000	-0.359942	0.944271	Vigun05g213800	0.137858	0.228409
single copy ortholog	Phvul.005G094900	0.463228	0.0157049	Vigun05g208100	NA	NA
single copy ortholog	Phvul.011G111900	-0.110337	0.960491	Vigun11g109600	NA	NA
single copy ortholog	Phvul.009G088000	-0.0374349	0.847147	Vigun09g214700	-0.25058	0.0682881
single copy ortholog	Phvul.003G024800	-0.796971	0.0479146	Vigun02g026200	NA	NA
single copy ortholog	Phvul.005G089200	NA	NA	Vigun05g201700	-1.09763	0.895581
single copy ortholog	Phvul.005G137800	NA	NA	Vigun05g251700	1.01442	0.0029877
single copy ortholog	Phvul.011G069400	NA	NA	Vigun11g150400	0.655303	0.180083
single copy ortholog	Phvul.005G135300	0.289219	0.399485	Vigun05g248600	0.8615	0.124483
single copy ortholog	Phvul.010G154500	0.425599	0.012779	Vigun10g189300	0.416635	0.0254913
single copy ortholog	Phvul.005G152000	-0.23767	0.0221804	Vigun05g267200	-0.949508	0.000615902
single copy ortholog	Phvul.003G269100	NA	NA	Vigun03g251500	1.62288	0.00370842
single copy ortholog	Phvul.002G298500	NA	NA	Vigun03g035800	0.838715	0.232801
single copy ortholog	Phvul.002G014700	4.93507	4.85293e-18	Vigun02g147900	4.84699	1.01659e-07
single copy ortholog	Phvul.002G328000	-0.572199	0.6223	Vigun03g005200	-0.591577	0.72256
single copy ortholog	Phvul.002G201700	1.52995	0.0950961	Vigun03g139000	NA	NA
single copy ortholog	Phvul.002G317800	1.23183	0.000100568	Vigun03g015900	-0.0514784	0.877189
single copy ortholog	Phvul.002G0946000	NA	NA	Vigun03g192900	-0.206695	0.470165
single copy ortholog	Phvul.002G072200	-0.339873	0.0540912	Vigun02g076200	1.51578	0.00899927
single copy ortholog	Phvul.002G072300	-0.143745	0.643307	Vigun02g076100	0.775528	0.0554839
single copy ortholog	Phvul.003G062600	1.22074	0.0510894	Vigun03g234100	NA	NA
single copy ortholog	Phvul.002G289900	0.015848	0.860676	Vigun07g029100	-0.126667	0.964731
single copy ortholog	Phvul.L002300	NA	NA	Vigun04g028200	-0.0837344	0.632137
single copy ortholog	Phvul.002G315800	NA	NA	Vigun03g071100	-1.46928	0.0523657
single copy ortholog	Phvul.002G161900	NA	NA	Vigun09g242100	0.561132	0.08446
single copy ortholog	Phvul.002G310500	0.185758	0.612331	Vigun03g023800	0.06102	0.79615
single copy ortholog	Phvul.002G043900	-0.0035249	0.945803	Vigun02g184300	0.223675	0.646295
single copy ortholog	Phvul.002G282500	-0.248293	0.00484031	Vigun03g051700	-0.054476	0.637969
single copy ortholog	Phvul.002G280100	0.89571	5.49963e-07	Vigun03g054300	-0.111799	0.348169
single copy ortholog	Phvul.002G190000	2.73568	9.37403e-07	Vigun03g151700	0.0818589	0.560924
single copy ortholog	Phvul.003G019400	-0.738746	0.703792	Vigun02g019900	0.177129	0.406432
single copy ortholog	Phvul.002G111900	1.68218	6.96446e-05	Vigun02g125300	2.75152	0.000968134
single copy ortholog	Phvul.006G192400	6.53685	6.55553e-12	Vigun06g208400	5.41049	0.0100035
single copy ortholog	Phvul.002G022900	-3.42462	0.000497837	Vigun02g139000	-2.27383	0.0147204
single copy ortholog	Phvul.002G330400	1.05126	0.210337	Vigun03g003400	0.653647	0.0432368
single copy ortholog	Phvul.003G0533001	NA	NA	Vigun02g075800	0.654597	0.00181283
single copy ortholog	Phvul.011G179800	-1.4095	0.704461	Vigun11g035000	NA	NA
single copy ortholog	Phvul.003G187500	-0.0920261	0.843576	Vigun03g338700	-0.0115131	0.951137
single copy ortholog	Phvul.002G216300	0.106121	0.504677	Vigun03g122200	NA	NA
single copy ortholog	Phvul.001G010900	-0.775396	0.91598	Vigun08g011600	NA	NA
single copy ortholog	Phvul.006G216500	0.779435	9.48462e-08	Vigun06g234300	0.908003	0.000163874
single copy ortholog	Phvul.002G213900	0.156299	0.251663	Vigun03g124500	NA	NA
single copy ortholog	Phvul.001G251800	-0.490311	0.00904346	Vigun01g236400	NA	NA
single copy ortholog	Phvul.001G020100	-0.778517	0.122157	Vigun08g021800	0.995781	0.264276
single copy ortholog	Phvul.001G147100	0.505248	0.0713495	Vigun01g129100	NA	NA
single copy ortholog	Phvul.001G038000	1.37304	5.97114e-06	Vigun08g040400	NA	NA
single copy ortholog	Phvul.007G248300	0.633645	0.0602158	Vigun07g038100	1.01643	0.00676088
single copy ortholog	Phvul.001G003600	0.258707	0.087661	Vigun08g003500	0.353878	0.0296713
single copy ortholog	Phvul.001G120600	NA	NA	Vigun01g104700	0.0511583	0.82946
single copy ortholog	Phvul.006G052000	NA	NA	Vigun03g172900	0.532834	0.187088
single copy ortholog	Phvul.007G169300	1.37723	0.107555	Vigun07g113100	0.593335	0.00250671
single copy ortholog	Phvul.001G212100	-3.74103	0.0587168	Vigun01g196300	-1.42039	0.618775
single copy ortholog	Phvul.001G172000	-0.0515048	0.865954	Vigun01g154400	1.78676	0.0160202
single copy ortholog	Phvul.001G014000	1.54274	3.41685e-05	Vigun08g015100	0.819228	0.0196401
single copy ortholog	Phvul.004G069100	0.327739	0.0444189	Vigun04g106000	-0.0516943	0.785351
single copy ortholog	Phvul.007G206300	NA	NA	Vigun07g134400	-2.5135	0.0159972
single copy ortholog	Phvul.001G216100	-1.44212	0.00562972	Vigun01g200500	6.12459	0.000589264
single copy ortholog	Phvul.001G227000	NA	NA	Vigun01g211800	-0.0406129	0.95209
single copy ortholog	Phvul.001G144600	-0.0157514	0.833997	Vigun01g126800	NA	NA
single copy ortholog	Phvul.001G080000	NA	NA	Vigun08g058100	-0.671951	0.0513633
single copy ortholog	Phvul.001G129600	1.72197	4.38237e-07	Vigun01g113200	NA	NA
single copy ortholog	Phvul.001G222300	NA	NA	Vigun01g206700	0.615373	0.0063277
single copy ortholog	Phvul.001G232400	NA	NA	Vigun01g217500	-0.0415045	0.865573
single copy ortholog	Phvul.003G051100	-0.972429	0.0108937	Vigun03g164200	0.971923	0.00313793
single copy ortholog	Phvul.001G112700	-0.435677	0.75933	Vigun01g089400	NA	NA
single copy ortholog	Phvul.001G190100	0.505949	0.319317	Vigun01g173900	0.522518	0.299971
single copy ortholog	Phvul.001G135300	1.85909	1.60752e-09	Vigun01g117500	1.60376	0.000246573
single copy ortholog	Phvul.007G147400	-0.483311	0.310433	Vigun07g072700	-1.20658	0.0473624
single copy ortholog	Phvul.001G158900	1.44574	0.162093	Vigun01g140900	0.774514	0.468511
single copy ortholog	Phvul.007G151000	-0.441136	0.300578	Vigun07g076500	0.394304	0.179555
single copy ortholog	Phvul.011G022100	0.285806	0.03061	Vigun11g202900	-0.196148	0.714928
single copy ortholog	Phvul.003G139700	-0.308805	0.881003	Vigun03g389300	2.04355	0.0413168
single copy ortholog	Phvul.009G230800	0.69304	0.000276928	Vigun09g034500	0.31526	0.0725253
single copy ortholog	Phvul.009G061300	-0.423446	0.155476	Vigun09g247900	-0.59667	0.0151292
single copy ortholog	Phvul.009G256400	0.289863	0.535884	Vigun09g006500	3.06985	0.00154826
single copy ortholog	Phvul.009G025000	NA	NA	Vigun09g273100	-0.716111	0.517399
single copy ortholog	Phvul.009G246300	0.578407	3.81312e-06	Vigun09g016500	0.0573257	0.583962
single copy ortholog	Phvul.003G158100	-0.783498	0.00949375	Vigun03g369500	NA	NA
single copy ortholog	Phvul.009G001800	0.409256	0.216913	Vigun09g271000	NA	NA
single copy ortholog	Phvul.009G219900	-1.30305	0.000164321	Vigun09g045400	NA	NA
single copy ortholog	Phvul.009G232500	-0.18269	0.839901	Vigun09g032900	NA	NA
single copy ortholog	Phvul.009G162700	-1.80707	0.0658324	Vigun03g155800	-1.02303	0.542183
single copy ortholog	Phvul.003G1967000	NA	NA	Vigun03g328400	-1.63199	0.00223505
single copy ortholog	Phvul.009G123900	-0.373955	0.913459	Vigun09g167200	NA	NA
single copy ortholog	Phvul.006G1745001	NA	NA	Vigun06g189300	0.269718	0.0987035
single copy ortholog	Phvul.006G187400	-0.275776	0.0167977	Vigun06g203300	0.118468	0.449934
single copy ortholog	Phvul.003G158300	1.75388	3.87747e-06	Vigun03g369300	0.226763	0.516147
single copy ortholog	Phvul.011G022400	3.67375	1.4128e-12	Vigun11g202600	0.410118	0.615227
single copy ortholog	Phvul.009G2270000	NA	NA	Vigun09g038600	2.16124	0.001486
single copy ortholog	Phvul.006G129500	1.71558	0.000599107	Vigun06g141200	6.29574	2.34287e-07
single copy ortholog	Phvul.006G208000	-0.615682	0.0338045	Vigun06g225400	0.525376	0.0426018
single copy ortholog	Phvul.006G153500	0.397846	0.0152521	Vigun06g165900	0.106283	0.512556
single copy ortholog	Phvul.003G0808001	NA	NA	Vigun03g444500	-1.47737	0.0676799
single copy ortholog	Phvul.006G092800	1.33639	0.150438	Vigun06g103200	NA	NA
single copy ortholog	Phvul.007G180100	-1.17314	0.0100738	Vigun07g147000	-2.35585	0.0103895
single copy ortholog	Phvul.006G118100	3.06107	2.07145e-12	Vigun06g129600	NA	NA
single copy ortholog	Phvul.006G134400	0.481051	5.93264e-05	Vigun06g146700	NA	NA
single copy ortholog	Phvul.006G211800	0.426904	0.0868841	Vigun03g089200	NA	NA
single copy ortholog	Phvul.006G161400	-0.261916	0.180632	Vigun06g174800	0.716687	0.00369148
single copy ortholog	Phvul.011G007900	-0.115357	0.622541	Vigun11g218200	1.01007	0.120465
single copy ortholog	Phvul.011G051400	-0.530654	0.0433722	Vigun11g169000	NA	NA
single copy ortholog	Phvul.011G158300	0.300542	0.29103	Vigun11g053100	NA	NA
single copy ortholog	Phvul.011G215100	-1.33802	0.000129481	Vigun11g001800	-1.19629	0.00470658
single copy ortholog	Phvul.011G118400	-1.16559	0.000617109	Vigun11g107500	-1.94092	0.0026809
single copy ortholog	Phvul.010G132900	-0.539853	0.000283591	Vigun10g167100	-0.231766	0.86334
single copy ortholog	Phvul.003G2490000	NA	NA	Vigun03g271600	-0.601784	0.0116065
single copy ortholog	Phvul.003G295100	-0.577841	0.607457	Vigun03g185100	4.65728	0.0994432
single copy ortholog	Phvul.003G145000	NA	NA	Vigun09g022900	-0.308706	0.409782
single copy ortholog	Phvul.003G124100	2.07076	0.0042441	Vigun03g405000	0.467234	0.0277116
single copy ortholog	Phvul.010G0291000	NA	NA	Vigun10g032200	0.0403338	0.798556
single copy ortholog	Phvul.007G238500	0.351003	0.0645056	Vigun07g050000	0.0985725	0.608167
single copy ortholog	Phvul.007G079500	-2.75996	0.0544217	Vigun07g217500	-2.40982	0.00059483
single copy ortholog	Phvul.007G018600	-1.01327	0.500368	Vigun07g278400	NA	NA
single copy ortholog	Phvul.007G082200	-0.360867	0.9927	Vigun07g214400	NA	NA
single copy ortholog	Phvul.004G125100	-1.15816	0.314291	Vigun04g165100	NA	NA
single copy ortholog	Phvul.004G049300	-0.671883	0.012361	Vigun04g074600	0.454623	0.237843
single copy ortholog	Phvul.004G067500	2.23654	8.82626e-08	Vigun04g109000	-1.38395	0.00412581
single copy ortholog	Phvul.004G087400	1.84997	2.19231e-05	Vigun04g121200	0.777318	0.23504
single copy ortholog	Phvul.010G013200	NA	NA	Vigun10g056000	-1.677	0.000553396
single copy ortholog	Phvul.010G136000	-0.104761	0.699473	Vigun10g170300	-0.208325	0.654931
single copy ortholog	Phvul.010G044400	24.6731	0.995334	Vigun10g015400	5.89149	0.000463575
single copy ortholog	Phvul.010G119000	NA	NA	Vigun10g151400	-0.408746	0.487772
single copy ortholog	Phvul.010G1420001	NA	NA	Vigun10g176200	-0.551693	0.00696929
single copy ortholog	Phvul.010G0804000	NA	NA	Vigun10g108400	0.692756	0.0075814
single copy ortholog	Phvul.006G128500	0.407436	0.0342752	Vigun06g140400	0.243971	0.169267
single copy ortholog	Phvul.008G125900	0.335863	0.0323119	Vigun05g129100	0.0814564	0.607936
single copy ortholog	Phvul.008G250500	-2.05747	0.159107	Vigun08g131800	NA	NA
single copy ortholog	Phvul.006G075300	NA	NA	Vigun06g083500	-2.70035	0.102432
single copy ortholog	Phvul.008G103300	0.972427	2.6831e-05	Vigun05g101000	-0.156299	0.302475
single copy ortholog	Phvul.010G000600	0.0320291	0.784346	Vigun10g080200	0.198089	0.263577
single copy ortholog	Phvul.008G245800	0.525977	0.0457385	Vigun08g135900	0.308879	0.504646
single copy ortholog	Phvul.003G112500	-1.22094	0.000849928	Vigun03g415700	-0.644389	2.07553e-05
single copy ortholog	Phvul.006G032300	-0.913239	0.0446283	Vigun06g039600	NA	NA
single copy ortholog	Phvul.006G072300	-3.01675	0.252656	Vigun06g080200	NA	NA
single copy ortholog	Phvul.008G258400	-1.57295	0.0223956	Vigun08g122900	-0.99272	0.0133608
single copy ortholog	Phvul.006G080700	NA	NA	Vigun06g089600	-0.503735	0.341549
single copy ortholog	Phvul.004G046100	-0.873045	0.0884933	Vigun04g067500	NA	NA
single copy ortholog	Phvul.008G023700	2.15124	6.94238e-09	Vigun05g025400	2.81593	9.44375e-05
single copy ortholog	Phvul.008G176600	1.27523	3.29828e-09	Vigun08g103400	0.976478	0.122974
single copy ortholog	Phvul.003G151900	0.633362	0.00191266	Vigun03g376300	0.523522	0.0812066
single copy ortholog	Phvul.008G059500	1.1783	2.03727e-07	Vigun05g061700	0.429999	0.0061929
single copy ortholog	Phvul.008G059600	0.583833	0.000206686	Vigun05g061800	0.524241	0.00515779
single copy ortholog	Phvul.008G273200	-0.751406	0.0726887	Vigun08g205000	NA	NA
single copy ortholog	Phvul.006G072500	-0.678664	0.134868	Vigun06g080400	-0.84074	0.163436
single copy ortholog	Phvul.008G258200	-0.351627	0.393766	Vigun08g123300	NA	NA
single copy ortholog	Phvul.008G040500	3.80615	9.22985e-07	Vigun05g041600	4.76753	0.000137235
single copy ortholog	Phvul.008G040600	0.417813	0.0650437	Vigun05g041700	2.67127	0.00693821
single copy ortholog	Phvul.008G274400	0.588384	0.171842	Vigun08g205900	2.3158	0.000220214
single copy ortholog	Phvul.006G050900	-0.563546	0.232863	Vigun06g057200	-0.954209	0.23168
single copy ortholog	Phvul.008G072600	-1.03943	0.000419226	Vigun05g075900	0.57905	0.53093
single copy ortholog	Phvul.010G090400	-0.588791	0.141851	Vigun10g121800	0.112251	0.675691
single copy ortholog	Phvul.006G061100	NA	NA	Vigun06g068500	0.830113	0.414119
single copy ortholog	Phvul.008G282800	-1.33078	0.142964	Vigun08g213800	NA	NA
single copy ortholog	Phvul.008G164600	-0.479775	0.901914	Vigun08g090700	NA	NA
single copy ortholog	Phvul.008G164300	-1.18076	0.0092448	Vigun08g090600	NA	NA
single copy ortholog	Phvul.008G066400	-0.393741	0.000138957	Vigun05g069100	-0.139057	0.260508
single copy ortholog	Phvul.010G0977000	NA	NA	Vigun10g126800	0.435682	0.0180375
single copy ortholog	Phvul.008G143300	-0.446314	0.139386	Vigun05g163800	-0.497788	0.903849
single copy ortholog	Phvul.009G026100	1.74637	7.08261e-09	Vigun09g171200	1.29558	0.000125522
single copy ortholog	Phvul.008G168500	1.46562	0.155743	Vigun08g093900	NA	NA
single copy ortholog	Phvul.004G058900	-0.79552	0.23975	Vigun04g087100	NA	NA
single copy ortholog	Phvul.008G154800	NA	NA	Vigun01g065100	0.550229	0.0341253
single copy ortholog	Phvul.006G010100	NA	NA	Vigun06g015500	-0.34373	0.0599274
single copy ortholog	Phvul.008G282900	-0.174471	0.164951	Vigun08g213900	-0.0522621	0.722323
single copy ortholog	Phvul.008G220300	0.805481	0.0925579	Vigun08g165500	1.04463	0.0890996
single copy ortholog	Phvul.006G072900	0.100817	0.330996	Vigun06g081000	0.926604	0.0570503
single copy ortholog	Phvul.008G257600	0.722117	0.0405733	Vigun08g123800	-0.0239251	0.912767
single copy ortholog	Phvul.004G034100	-0.798495	0.00254991	Vigun04g057600	4.78688	0.000845502
single copy ortholog	Phvul.008G035500	1.12751	9.25524e-06	Vigun05g036600	0.66815	0.366534
single copy ortholog	Phvul.009G028400	NA	NA	Vigun09g173700	0.5491	0.117961
single copy ortholog	Phvul.008G170700	-0.876089	0.48209	Vigun08g097300	NA	NA
single copy ortholog	Phvul.008G168200	-0.141058	0.468331	Vigun08g093600	-0.212814	0.27372
single copy ortholog	Phvul.008G288600	NA	NA	Vigun08g220200	0.333665	0.124596
single copy ortholog	Phvul.004G077200	-0.429238	0.124011	Vigun04g110200	-0.836027	0.00181431
single copy ortholog	Phvul.008G106700	-1.11605	0.0111452	Vigun05g104700	-0.00492889	0.834757
single copy ortholog	Phvul.L005200	NA	NA	Vigun10g074300	-0.958846	0.184688
single copy ortholog	Phvul.006G067900	-2.04083	0.0329576	Vigun06g076000	NA	NA
single copy ortholog	Phvul.008G261500	-1.8152	8.55485e-06	Vigun08g119600	1.06535	0.237081
single copy ortholog	Phvul.001G242200	-2.05521	9.38302e-05	Vigun01g226500	NA	NA
single copy ortholog	Phvul.008G224600	-2.26217	0.957034	Vigun08g160100	-3.06015	4.64995e-05
single copy ortholog	Phvul.008G292400	-1.84525	0.000863915	Vigun08g224300	NA	NA
single copy ortholog	Phvul.009G115500	-1.65121	0.00044188	Vigun09g278800	NA	NA
single copy ortholog	Phvul.008G036400	0.53645	7.21331e-05	Vigun11g116900	0.467276	0.0546389
single copy ortholog	Phvul.011G103900	0.0213074	0.749954	Vigun11g116700	-0.0681479	0.835061
single copy ortholog	Phvul.008G168000	0.369429	0.198284	Vigun08g093300	2.52922	0.000108277
single copy ortholog	Phvul.009G121000	-1.26518	0.574472	Vigun09g170600	NA	NA
single copy ortholog	Phvul.010G099500	0.243489	0.0510731	Vigun10g130500	-0.503114	0.979764
single copy ortholog	Phvul.008G088200	0.945544	3.49545e-06	Vigun05g090500	0.00420425	0.89143
single copy ortholog	Phvul.008G087900	NA	NA	Vigun05g090400	0.165096	0.746573
single copy ortholog	Phvul.008G098300	2.5638	3.11335e-07	Vigun05g100400	NA	NA
single copy ortholog	Phvul.010G000200	2.26958	0.000685581	Vigun10g080500	1.28688	0.0678023
single copy ortholog	Phvul.008G283700	-0.699544	0.00390675	Vigun08g214600	-1.06395	0.388982
single copy ortholog	Phvul.006G063100	-1.38795	4.16894e-05	Vigun06g070500	NA	NA
single copy ortholog	Phvul.008G009600	0.158549	0.109034	Vigun05g010400	-0.00880896	0.943574
single copy ortholog	Phvul.008G009700	0.671311	1.31324e-05	Vigun05g010500	0.0181791	0.822212
single copy ortholog	Phvul.008G021900	NA	NA	Vigun05g023500	1.1039	0.106661
single copy ortholog	Phvul.004G048100	0.68769	0.00159141	Vigun04g073000	0.492041	0.0592965
single copy ortholog	Phvul.008G185300	-1.24373	3.23639e-10	Vigun08g112000	-0.499344	0.510141
single copy ortholog	Phvul.008G288500	-1.16745	0.0530098	Vigun08g220100	-0.571885	0.187795
single copy ortholog	Phvul.006G004300	NA	NA	Vigun06g009200	-0.654558	0.0104328
single copy ortholog	Phvul.001G231700	-0.516747	0.00770973	Vigun01g216900	NA	NA
single copy ortholog	Phvul.008G112100	NA	NA	Vigun10g072900	24.6265	0.997786
single copy ortholog	Phvul.010G005900	6.67967	7.28004e-08	Vigun10g072800	5.55118	0.000533338
single copy ortholog	Phvul.008G079200	1.02243	3.82297e-06	Vigun05g082800	0.484094	0.00801079
single copy ortholog	Phvul.010G059400	0.0405772	0.698657	Vigun10g001200	NA	NA
single copy ortholog	Phvul.008G021200	-3.02732	4.11335e-07	Vigun05g022800	-1.29918	0.00760459
single copy ortholog	Phvul.006G042400	-0.0776205	0.749406	Vigun06g048900	NA	NA
single copy ortholog	Phvul.008G042500	-1.89071	0.683026	Vigun05g043700	NA	NA
single copy ortholog	Phvul.008G258500	NA	NA	Vigun08g122800	-0.750056	0.580395
single copy ortholog	Phvul.010G094700	-1.25746	0.210465	Vigun10g124500	-0.409087	0.0110324
single copy ortholog	Phvul.008G1047000	NA	NA	Vigun05g102300	-0.165723	0.767115
single copy ortholog	Phvul.006G204400	-1.0498	0.0465243	Vigun06g221500	-0.285406	0.843444
single copy ortholog	Phvul.008G202200	-1.11743	0.00642743	Vigun08g183700	NA	NA
single copy ortholog	Phvul.008G079500	0.708853	2.39096e-05	Vigun05g083000	0.0204961	0.801465
single copy ortholog	Phvul.010G059200	0.598531	0.147201	Vigun10g001400	1.08063	0.0436225
single copy ortholog	Phvul.008G049300	-0.22288	0.105918	Vigun05g050566	-0.235064	0.227779
single copy ortholog	Phvul.003G097500	0.105338	0.521548	Vigun03g429900	0.180232	0.198004
single copy ortholog	Phvul.008G272600	-2.63417	0.000296523	Vigun08g204200	NA	NA
single copy ortholog	Phvul.001G238000	NA	NA	Vigun01g222200	1.11393	0.157429
single copy ortholog	Phvul.008G229600	2.64072	1.94411e-05	Vigun08g152800	NA	NA
single copy ortholog	Phvul.008G058400	7.38661	3.25217e-16	Vigun05g060700	6.48769	3.79974e-06
single copy ortholog	Phvul.010G103900	5.92505	0.0787728	Vigun10g134600	6.37182	0.000720273
single copy ortholog	Phvul.006G019800	-0.106689	0.57915	Vigun06g023900	0.000367252	0.94327
single copy ortholog	Phvul.008G204800	0.0352328	0.862405	Vigun08g180500	-0.409285	0.0401122
single copy ortholog	Phvul.008G201900	-0.617892	0.538648	Vigun08g184000	0.412382	0.510766
single copy ortholog	Phvul.009G155700	-1.93753	9.04366e-08	Vigun09g116200	-1.87468	0.0166979
single copy ortholog	Phvul.008G253700	-2.20081	3.39275e-08	Vigun08g128100	-1.87803	0.00182943
single copy ortholog	Phvul.008G171400	2.22398	0.00108565	Vigun08g097900	1.88553	0.010818
single copy ortholog	Phvul.008G171300	-0.593989	0.395491	Vigun08g097800	NA	NA
single copy ortholog	Phvul.008G140700	0.801793	0.00713866	Vigun05g148800	2.72033	0.00634083
single copy ortholog	Phvul.008G140500	2.47011	1.94289e-08	Vigun05g148600	-0.935098	0.0967523
single copy ortholog	Phvul.008G098100	2.20022	1.87945e-09	Vigun05g100200	1.81589	3.65683e-05
single copy ortholog	Phvul.010G076200	-1.0652	0.0129225	Vigun10g080700	1.67428	0.00067032
single copy ortholog	Phvul.008G162500	0.426755	0.00452306	Vigun08g103200	0.346042	0.0160214
single copy ortholog	Phvul.009G032500	0.81921	0.122423	Vigun09g178000	1.11725	0.0205942
single copy ortholog	Phvul.007G257200	2.54433	9.72345e-11	Vigun07g028600	1.3241	0.00115138
single copy ortholog	Phvul.008G143600	1.42931	0.0201094	Vigun05g163200	NA	NA
single copy ortholog	Phvul.010G050000	-1.09383	0.324062	Vigun10g009100	-0.446109	0.684318
single copy ortholog	Phvul.008G046900	-1.2457	0.00858956	Vigun05g047800	NA	NA
single copy ortholog	Phvul.009G146100	1.4458	5.8293e-05	Vigun09g187100	0.550659	0.0274677
single copy ortholog	Phvul.008G185100	-2.68415	0.000339048	Vigun08g111800	0.224091	0.524599
single copy ortholog	Phvul.008G239900	NA	NA	Vigun08g141000	0.252501	0.411819
single copy ortholog	Phvul.005G043900	0.0220939	0.776024	Vigun01g048500	NA	NA
single copy ortholog	Phvul.008G187100	-0.553109	0.00297756	Vigun08g113700	-0.803671	0.000246504
single copy ortholog	Phvul.008G224700	0.698615	0.0545387	Vigun08g160000	-0.0308162	0.877196
single copy ortholog	Phvul.001G242000	-0.431939	0.163946	Vigun01g226300	-0.488408	0.497038
single copy ortholog	Phvul.008G287300	4.13273	1.05149e-14	Vigun08g218800	5.55424	1.20261e-08
single copy ortholog	Phvul.008G287200	2.64453	1.84419e-10	Vigun08g218700	NA	NA
single copy ortholog	Phvul.008G261600	NA	NA	Vigun08g119501	1.04288	0.236298
single copy ortholog	Phvul.006G0677000	NA	NA	Vigun06g075800	1.41641	0.130731
single copy ortholog	Phvul.008G281900	-0.938762	0.42638	Vigun08g213000	NA	NA
single copy ortholog	Phvul.008G289600	0.956471	0.277113	Vigun08g221300	NA	NA
single copy ortholog	Phvul.006G012200	0.322075	0.00121299	Vigun07g261400	0.518616	0.000471499
single copy ortholog	Phvul.009G034700	0.17193	0.286218	Vigun09g180200	NA	NA
single copy ortholog	Phvul.008G178600	-1.6156	0.259007	Vigun08g105766	NA	NA
single copy ortholog	Phvul.008G230200	0.192625	0.323727	Vigun08g152100	-0.811592	1.4424e-05
single copy ortholog	Phvul.001G237000	-0.379741	0.396709	Vigun01g221600	NA	NA
single copy ortholog	Phvul.008G281500	-7.3948	0.0157587	Vigun08g212500	-1.28515	0.473462
single copy ortholog	Phvul.008G266300	-0.952994	0.00217518	Vigun08g197600	-0.902602	0.00240439
single copy ortholog	Phvul.006G041100	NA	NA	Vigun06g047800	-1.83619	0.00352789
single copy ortholog	Phvul.007G123800	NA	NA	Vigun07g173200	0.138084	0.405861
single copy ortholog	Phvul.008G163100	-0.717102	0.00876002	Vigun08g088000	-0.962863	0.0241857
single copy ortholog	Phvul.008G201300	0.096748	0.596606	Vigun08g184500	NA	NA
single copy ortholog	Phvul.009G233000	1.38066	2.33272e-06	Vigun06g017700	0.397711	0.0901111
single copy ortholog	Phvul.009G048800	-2.61889	0.0293888	Vigun09g144800	-0.396058	0.296494
single copy ortholog	Phvul.008G190500	-0.222421	0.871609	Vigun08g194900	NA	NA
single copy ortholog	Phvul.010G024900	0.418666	0.507348	Vigun10g039900	0.362342	0.695024
single copy ortholog	Phvul.008G133900	0.805054	3.36647e-06	Vigun05g137400	0.935175	0.0014754
single copy ortholog	Phvul.008G210400	-0.735399	0.529659	Vigun08g175950	1.01549	0.184274
single copy ortholog	Phvul.008G210800	NA	NA	Vigun08g175550	0.795886	0.401473
single copy ortholog	Phvul.008G076600	3.41817	1.70005e-12	Vigun05g080200	4.19873	2.52998e-07
single copy ortholog	Phvul.008G076700	2.68676	1.67731e-10	Vigun05g080300	2.81378	0.0627581
single copy ortholog	Phvul.008G184200	NA	NA	Vigun08g110800	-0.961943	0.00135859
single copy ortholog	Phvul.003G286600	-4.62407	0.0419922	Vigun03g227100	NA	NA
single copy ortholog	Phvul.004G046800	-2.80124	0.204313	Vigun04g068600	NA	NA
single copy ortholog	Phvul.008G022700	NA	NA	Vigun05g024300	0.0853882	0.626161
single copy ortholog	Phvul.008G241300	-0.739562	0.213858	Vigun08g140200	NA	NA
single copy ortholog	Phvul.008G209900	-1.02492	0.0271861	Vigun08g176500	NA	NA
single copy ortholog	Phvul.008G210000	-1.75637	0.043143	Vigun08g176400	NA	NA
single copy ortholog	Phvul.008G173700	-1.51317	1.22111e-05	Vigun08g100400	-0.122945	0.884034
single copy ortholog	Phvul.009G031300	NA	NA	Vigun09g176800	0.0257383	0.8549
single copy ortholog	Phvul.008G094700	-0.308926	0.792613	Vigun05g097100	-0.766093	0.0253239
single copy ortholog	Phvul.008G222000	-2.87993	0.02381	Vigun08g163100	-0.728465	0.126069
single copy ortholog	Phvul.001G245000	0.817245	1.0806e-06	Vigun01g229600	0.0276986	0.800731
single copy ortholog	Phvul.008G019800	0.517748	0.00140764	Vigun05g021200	0.0183381	0.923788
single copy ortholog	Phvul.004G063700	0.749867	0.000454491	Vigun04g102000	0.0944422	0.647184
single copy ortholog	Phvul.009G035200	-0.56981	0.311142	Vigun09g180700	NA	NA
single copy ortholog	Phvul.008G183000	1.54281	0.0280208	Vigun08g109800	0.302872	0.71046
single copy ortholog	Phvul.008G016600	0.60232	0.179663	Vigun05g017900	0.472298	0.248341
single copy ortholog	Phvul.008G016500	1.30668	0.00358053	Vigun05g017800	6.43778	0.0906731
single copy ortholog	Phvul.008G182200	-0.391962	0.0239101	Vigun08g109000	NA	NA
single copy ortholog	Phvul.009G036200	0.607128	8.12893e-05	Vigun09g181500	0.110925	0.437122
single copy ortholog	Phvul.006G043400	NA	NA	Vigun06g050100	-0.519984	0.0455695
single copy ortholog	Phvul.010G031500	0.531075	0.0828155	Vigun10g029800	NA	NA
single copy ortholog	Phvul.008G136800	-0.255276	0.685764	Vigun05g140500	NA	NA
single copy ortholog	Phvul.001G243300	-0.254745	0.680666	Vigun01g227600	-1.31947	0.029961
single copy ortholog	Phvul.008G224000	-0.749478	0.000100457	Vigun08g160700	-0.58136	0.000881518
single copy ortholog	Phvul.008G255000	0.368978	0.01298	Vigun08g126900	0.17212	0.553509
single copy ortholog	Phvul.009G234700	0.668551	0.00225897	Vigun09g031200	0.329709	0.168627
single copy ortholog	Phvul.008G270400	-0.421626	0.223443	Vigun08g201700	-0.646922	0.00371737
single copy ortholog	Phvul.001G236900	1.98373	2.36303e-05	Vigun01g221500	0.844942	0.166873
single copy ortholog	Phvul.008G230300	-1.32006	2.64255e-06	Vigun08g152000	-0.0585458	0.793144
single copy ortholog	Phvul.008G176200	2.16424	3.20285e-07	Vigun08g102900	4.10579	6.83375e-07
single copy ortholog	Phvul.009G032300	1.61728	0.000126414	Vigun09g177800	3.30335	0.0668657
single copy ortholog	Phvul.008G202900	0.017605	0.889064	Vigun08g183100	25.0872	0.996949
single copy ortholog	Phvul.006G016200	1.09332	4.67937e-06	Vigun06g019800	0.0948603	0.662844
single copy ortholog	Phvul.008G081700	0.327912	0.397253	Vigun05g085400	0.341896	0.0308768
single copy ortholog	Phvul.008G016100	0.379172	0.0040948	Vigun05g017400	-0.504662	0.00596686
single copy ortholog	Phvul.001G149700	-0.388117	0.235171	Vigun01g132100	0.286722	0.152106
single copy ortholog	Phvul.008G230600	0.398026	0.542687	Vigun08g151700	1.14959	0.000412229
single copy ortholog	Phvul.008G188900	-2.15081	0.0209675	Vigun08g115800	NA	NA
single copy ortholog	Phvul.008G170800	5.02552	4.00915e-09	Vigun08g097500	-0.927825	0.012917
single copy ortholog	Phvul.009G028500	-0.586024	0.00556424	Vigun09g173800	0.398445	0.16623
single copy ortholog	Phvul.008G196500	-3.60203	1.21213e-06	Vigun08g189400	-2.28376	0.00332919
single copy ortholog	Phvul.003G2476001	NA	NA	Vigun06g031400	-1.39331	0.00725179
single copy ortholog	Phvul.008G061000	-0.867934	1.0767e-08	Vigun05g063400	NA	NA
single copy ortholog	Phvul.010G100100	-0.476928	8.93195e-06	Vigun10g131000	-0.054873	0.933557
single copy ortholog	Phvul.008G187500	0.270773	0.183279	Vigun08g113900	NA	NA
single copy ortholog	Phvul.008G130500	-0.87794	0.250225	Vigun05g133900	1.32608	0.00234998
single copy ortholog	Phvul.010G021100	0.173001	0.57953	Vigun10g046300	0.497546	0.62194
single copy ortholog	Phvul.008G075600	-0.154424	0.26104	Vigun05g079200	0.314029	0.0478402
single copy ortholog	Phvul.010G085000	-0.393501	0.265278	Vigun10g113300	NA	NA
single copy ortholog	Phvul.008G028800	0.056943	0.391835	Vigun05g030100	-1.08567	0.385272
single copy ortholog	Phvul.004G041700	NA	NA	Vigun04g063600	1.70585	0.0563899
single copy ortholog	Phvul.008G093300	-0.120848	0.261035	Vigun05g095500	-0.29169	0.784927
single copy ortholog	Phvul.010G065200	0.721713	0.0154866	Vigun10g087100	0.182371	0.252961
single copy ortholog	Phvul.006G074000	NA	NA	Vigun06g082100	-0.0268348	0.88407
single copy ortholog	Phvul.008G174000	-0.128625	0.45871	Vigun08g100800	NA	NA
single copy ortholog	Phvul.008G196900	0.532511	0.000290149	Vigun08g189000	1.2855	0.000135173
single copy ortholog	Phvul.006G028600	NA	NA	Vigun06g031000	0.220552	0.195006
single copy ortholog	Phvul.008G132200	0.47025	0.017358	Vigun05g135200	NA	NA
single copy ortholog	Phvul.008G094900	2.19042	1.05067e-11	Vigun05g097300	1.46172	1.46792e-05
single copy ortholog	Phvul.010G073700	NA	NA	Vigun10g084800	-0.741806	0.642126
single copy ortholog	Phvul.008G175900	NA	NA	Vigun07g248100	0.146923	0.413954
single copy ortholog	Phvul.007G048700	1.95352	1.88234e-06	Vigun07g247100	0.301693	0.40482
single copy ortholog	Phvul.008G001400	-1.0418	4.37053e-07	Vigun05g001300	NA	NA
single copy ortholog	Phvul.007G250300	2.03946	4.3574e-08	Vigun07g036000	2.07455	0.0983888
single copy ortholog	Phvul.008G210100	-0.653889	0.583332	Vigun08g176300	NA	NA
single copy ortholog	Phvul.008G084300	NA	NA	Vigun05g088400	2.15023	0.254162
single copy ortholog	Phvul.009G140900	0.2987	0.141802	Vigun09g130500	-1.04284	0.0240547
single copy ortholog	Phvul.004G032000	NA	NA	Vigun04g055900	-0.386782	0.106284
single copy ortholog	Phvul.008G196100	0.419582	0.0466543	Vigun08g189800	0.0150257	0.823277
single copy ortholog	Phvul.010G051600	1.04739	0.141256	Vigun10g007900	NA	NA
single copy ortholog	Phvul.008G185200	-0.276153	0.883805	Vigun08g111900	-0.400485	0.686073
single copy ortholog	Phvul.009G114900	-1.04721	0.121983	Vigun09g187500	-0.99876	0.657832
single copy ortholog	Phvul.008G029000	-2.51015	7.82808e-05	Vigun05g030300	NA	NA
single copy ortholog	Phvul.004G041400	-1.38381	0.190874	Vigun04g063200	0.625971	0.486171
single copy ortholog	Phvul.006G028800	-1.29026	0.318562	Vigun06g030800	NA	NA
single copy ortholog	Phvul.008G199400	-2.63135	0.318312	Vigun08g186800	2.13072	0.195296
single copy ortholog	Phvul.010G004500	NA	NA	Vigun10g074400	0.662361	0.0951595
single copy ortholog	Phvul.007G204000	0.25814	0.238756	Vigun07g136700	0.810113	0.144868
single copy ortholog	Phvul.008G154000	-0.471412	0.000875392	Vigun05g155300	-0.56916	0.61875
single copy ortholog	Phvul.004G006600	-2.01767	0.000301373	Vigun04g197300	NA	NA
single copy ortholog	Phvul.008G082500	-1.26936	0.0511863	Vigun05g086000	0.0552933	0.729297
single copy ortholog	Phvul.010G070400	-0.91406	0.0744872	Vigun10g099000	NA	NA
single copy ortholog	Phvul.008G232000	-1.08354	0.000456047	Vigun08g149500	-0.713715	0.00373299
single copy ortholog	Phvul.001G232900	-0.892768	0.152408	Vigun01g217800	NA	NA
single copy ortholog	Phvul.001G246200	-1.17913	0.000576859	Vigun01g230900	NA	NA
single copy ortholog	Phvul.008G220700	-2.64211	2.50885e-06	Vigun08g165100	-0.143399	0.617162
single copy ortholog	Phvul.008G259200	-0.139725	0.925191	Vigun08g122000	-0.551401	0.0637969
single copy ortholog	Phvul.006G070200	-0.860592	0.0101938	Vigun06g078700	NA	NA
single copy ortholog	Phvul.010G090200	0.37696	0.00271226	Vigun10g122000	0.813668	0.000477847
single copy ortholog	Phvul.008G072800	2.59229	4.2977e-12	Vigun05g076100	1.81392	0.000101295
single copy ortholog	Phvul.010G070800	-1.60344	0.736917	Vigun10g099400	NA	NA
single copy ortholog	Phvul.008G191500	-2.09631	0.00993326	Vigun08g193900	NA	NA
single copy ortholog	Phvul.008G092400	0.588886	0.171963	Vigun05g094100	-0.613714	0.949507
single copy ortholog	Phvul.010G064100	0.5431	0.0770642	Vigun10g088600	-0.203683	0.598122
single copy ortholog	Phvul.006G069300	0.258053	0.588668	Vigun06g077700	-1.38959	0.0229921
single copy ortholog	Phvul.008G259900	-3.1052	1.65776e-07	Vigun08g121300	-2.40086	0.0118085
single copy ortholog	Phvul.008G230700	-1.23952	0.00312916	Vigun08g151600	-1.01402	0.026354
single copy ortholog	Phvul.001G236500	0.525372	0.0720534	Vigun01g221100	NA	NA
single copy ortholog	Phvul.006G005200	NA	NA	Vigun06g006800	-3.96477	0.509567
single copy ortholog	Phvul.008G190200	0.334262	0.0334447	Vigun08g116900	NA	NA
single copy ortholog	Phvul.008G153800	-0.0273765	0.865446	Vigun05g155100	0.0987453	0.4291
single copy ortholog	Phvul.008G226000	-2.38899	1.08783e-05	Vigun08g157100	-0.0922682	0.890703
single copy ortholog	Phvul.001G241200	1.36455	0.00311111	Vigun01g225500	4.18711	0.000120858
single copy ortholog	Phvul.008G211900	NA	NA	Vigun08g174500	-1.87947	0.179902
single copy ortholog	Phvul.009G052500	0.656137	0.00220439	Vigun09g149200	0.257741	0.698915
single copy ortholog	Phvul.008G050000	0.456649	0.00702531	Vigun05g051300	0.305974	0.113306
single copy ortholog	Phvul.007G018000	-0.246466	0.910264	Vigun07g279100	NA	NA
single copy ortholog	Phvul.008G103500	NA	NA	Vigun05g101200	-2.37255	0.00617447
single copy ortholog	Phvul.008G103600	NA	NA	Vigun05g101300	-2.66775	0.000938369
single copy ortholog	Phvul.008G055600	0.103635	0.415784	Vigun05g057300	0.17662	0.0964905
single copy ortholog	Phvul.010G044800	-0.141137	0.812778	Vigun10g015100	0.0532193	0.836422
single copy ortholog	Phvul.008G049600	-0.248588	0.980526	Vigun05g050900	NA	NA
single copy ortholog	Phvul.008G081200	NA	NA	Vigun05g084900	-2.39787	0.522
single copy ortholog	Phvul.006G018100	-1.45483	0.000379664	Vigun06g022400	-1.06511	0.000702015
single copy ortholog	Phvul.008G203600	0.646783	2.83584e-06	Vigun08g182400	0.356847	0.0909422
single copy ortholog	Phvul.010G086200	-0.621207	0.00992279	Vigun10g115600	NA	NA
single copy ortholog	Phvul.008G120700	-0.565119	0.786426	Vigun05g118800	-2.02697	0.0253379
single copy ortholog	Phvul.008G143200	-0.912649	0.116398	Vigun05g163900	-0.58128	0.170487
single copy ortholog	Phvul.010G077900	-0.446888	0.214739	Vigun10g103800	0.0263462	0.863764
single copy ortholog	Phvul.006G046900	0.509169	0.000474465	Vigun06g053200	0.330765	0.0399026
single copy ortholog	Phvul.008G047300	-0.372861	0.00973527	Vigun05g048200	-0.50365	0.0186472
single copy ortholog	Phvul.010G049300	0.174479	0.202919	Vigun10g009600	-0.198579	0.141507
single copy ortholog	Phvul.008G195800	-1.79673	0.00547831	Vigun08g190100	-2.6617	0.00942328
single copy ortholog	Phvul.006G024100	-2.24126	0.0507874	Vigun06g035100	-1.80768	0.00202617
single copy ortholog	Phvul.007G010600	0.975467	0.0130095	Vigun07g286000	NA	NA
single copy ortholog	Phvul.008G015000	NA	NA	Vigun05g015700	-0.877791	0.36809
single copy ortholog	Phvul.008G226500	-0.721716	1.92101e-05	Vigun08g156600	-0.313715	0.0259268
single copy ortholog	Phvul.001G240400	-1.23713	0.000148026	Vigun01g224500	-1.09179	0.00190987
single copy ortholog	Phvul.008G226600	-0.465797	0.00134236	Vigun08g156500	NA	NA
single copy ortholog	Phvul.008G129000	-0.853484	0.00332879	Vigun05g132400	-0.469255	0.181677
single copy ortholog	Phvul.006G047600	0.588183	3.0713e-05	Vigun06g053900	0.0781719	0.623893
single copy ortholog	Phvul.008G146800	-0.533636	0.0441149	Vigun01g064100	NA	NA
single copy ortholog	Phvul.004G058000	NA	NA	Vigun04g086700	0.406473	0.583223
single copy ortholog	Phvul.009G042400	-2.17084	7.79285e-07	Vigun09g134600	-1.31093	0.0917169
single copy ortholog	Phvul.008G115100	0.101376	0.717676	Vigun05g113800	NA	NA
single copy ortholog	Phvul.004G034200	NA	NA	Vigun04g057700	2.10246	1.55394e-05
single copy ortholog	Phvul.008G035400	1.52138	2.55042e-07	Vigun05g036500	1.23115	0.000334458
single copy ortholog	Phvul.008G272800	NA	NA	Vigun08g204500	0.196126	0.609533
single copy ortholog	Phvul.008G218500	NA	NA	Vigun08g167300	-1.9517	0.00610834
single copy ortholog	Phvul.009G140700	3.0096	5.71525e-07	Vigun09g130300	1.23311	0.0449309
single copy ortholog	Phvul.011G190400	NA	NA	Vigun11g023700	0.0896971	0.708375
single copy ortholog	Phvul.008G035600	-1.74353	0.000316397	Vigun05g036700	-1.91586	0.00278058
single copy ortholog	Phvul.004G034000	-1.55805	4.94543e-05	Vigun04g057500	-0.887787	0.00182884
single copy ortholog	Phvul.006G084200	NA	NA	Vigun06g093900	-0.560515	0.362539
single copy ortholog	Phvul.008G242400	-1.34842	1.64869e-06	Vigun08g139100	NA	NA
single copy ortholog	Phvul.006G079700	5.56463	7.82741e-17	Vigun06g088500	1.24475	0.322062
single copy ortholog	Phvul.008G247400	1.92432	3.95447e-06	Vigun08g135200	2.31601	2.74783e-05
single copy ortholog	Phvul.008G275100	3.48961	1.80668e-10	Vigun08g206600	NA	NA
single copy ortholog	Phvul.006G053100	NA	NA	Vigun06g059800	5.11734	0.036738
single copy ortholog	Phvul.010G000500	NA	NA	Vigun10g080100	-0.215237	0.0715648
single copy ortholog	Phvul.008G103200	0.343781	0.0147475	Vigun05g100900	-0.113639	0.491549
single copy ortholog	Phvul.006G065900	0.598708	0.0151564	Vigun06g074000	1.62586	0.450733
single copy ortholog	Phvul.010G090300	-1.4623	0.000181902	Vigun10g121900	NA	NA
single copy ortholog	Phvul.008G072700	-0.468171	0.00651934	Vigun05g076000	-0.101583	0.953319
single copy ortholog	Phvul.008G205500	0.0640104	0.629429	Vigun08g179900	0.433525	0.0202178
single copy ortholog	Phvul.006G020500	-0.574629	0.011887	Vigun06g025000	0.150552	0.365246
single copy ortholog	Phvul.010G001200	1.00146	3.60351e-07	Vigun05g102100	0.154941	0.313927
single copy ortholog	Phvul.008G104400	1.17641	5.1665e-07	Vigun10g079400	0.561874	0.0125819
single copy ortholog	Phvul.005G108600	-1.0523	0.102774	Vigun05g219900	0.0688002	0.800442
single copy ortholog	Phvul.011G110700	-1.90538	6.61371e-05	Vigun11g110600	-0.619141	0.347698
single copy ortholog	Phvul.005G105800	0.571573	0.0134868	Vigun05g217000	0.775118	0.0842719
single copy ortholog	Phvul.011G113400	-0.274483	0.397755	Vigun11g108100	-1.6691	0.00511527
single copy ortholog	Phvul.011G142200	0.0668658	0.725663	Vigun11g074500	NA	NA
single copy ortholog	Phvul.005G090000	1.20544	0.293184	Vigun05g202600	NA	NA
single copy ortholog	Phvul.011G137200	-2.69192	0.000153462	Vigun11g081400	-1.98858	0.00737235
single copy ortholog	Phvul.005G095900	-0.961305	0.145394	Vigun05g209200	-0.740239	0.00170594
single copy ortholog	Phvul.011G134200	-1.52964	0.00278058	Vigun11g092500	-1.20744	0.00227946
single copy ortholog	Phvul.005G157400	NA	NA	Vigun05g273000	0.387333	0.626352
single copy ortholog	Phvul.005G069700	-0.164041	0.859801	Vigun05g177600	0.761989	0.561484
single copy ortholog	Phvul.005G075600	0.0738065	0.399023	Vigun05g177200	NA	NA
single copy ortholog	Phvul.009G232200	-0.545928	0.00309934	Vigun09g033100	-0.334137	0.0449857
single copy ortholog	Phvul.005G159800	-0.142574	0.935733	Vigun05g275800	-0.748841	0.0557659
single copy ortholog	Phvul.011G054800	-0.647487	0.0115676	Vigun11g165500	NA	NA
single copy ortholog	Phvul.005G152600	NA	NA	Vigun05g267800	0.309696	0.0530792
single copy ortholog	Phvul.011G148900	-3.20311	0.00229819	Vigun11g066800	-1.56942	0.285311
single copy ortholog	Phvul.005G083700	NA	NA	Vigun05g196300	-2.15953	0.00417032
single copy ortholog	Phvul.011G005900	0.948991	0.265785	Vigun11g220500	NA	NA
single copy ortholog	Phvul.005G072800	-1.04171	7.65684e-06	Vigun05g192400	-0.258113	0.205929
single copy ortholog	Phvul.005G106700	0.260508	0.227495	Vigun05g217800	0.296857	0.0819519
single copy ortholog	Phvul.011G207900	2.13052	2.22176e-07	Vigun11g008900	1.0495	0.00167932
single copy ortholog	Phvul.005G132400	-0.0822897	0.792601	Vigun05g246100	NA	NA
single copy ortholog	Phvul.005G073200	0.999316	2.50173e-06	Vigun05g192000	NA	NA
single copy ortholog	Phvul.011G073600	NA	NA	Vigun11g146300	-0.410312	0.637802
single copy ortholog	Phvul.005G161000	1.19425	5.46576e-08	Vigun05g277100	NA	NA
single copy ortholog	Phvul.005G011900	0.811062	0.310021	Vigun01g012300	1.18104	0.110169
single copy ortholog	Phvul.011G111000	-0.989202	0.280228	Vigun11g110200	-0.910985	0.162929
single copy ortholog	Phvul.005G107900	-0.263187	0.7421	Vigun05g219200	NA	NA
single copy ortholog	Phvul.011G056700	NA	NA	Vigun11g163300	1.96446	0.0384139
single copy ortholog	Phvul.005G146700	NA	NA	Vigun05g261200	-0.292317	0.0523366
single copy ortholog	Phvul.005G159000	0.109637	0.372907	Vigun05g275100	-0.481185	0.000911419
single copy ortholog	Phvul.005G094500	0.739679	0.00229285	Vigun05g207700	NA	NA
single copy ortholog	Phvul.005G088200	-2.55634	0.782812	Vigun05g200900	-1.1881	0.157442
single copy ortholog	Phvul.005G088100	NA	NA	Vigun05g200700	-2.43782	0.0156394
single copy ortholog	Phvul.005G126900	-0.589769	0.67926	Vigun05g239700	NA	NA
single copy ortholog	Phvul.011G150000	-2.19899	0.0475575	Vigun11g067000	-0.981919	0.142417
single copy ortholog	Phvul.005G115800	1.0611	3.80726e-07	Vigun05g227700	-0.463666	0.524924
single copy ortholog	Phvul.011G102200	1.14017	1.17579e-05	Vigun11g118500	0.64532	0.0132332
single copy ortholog	Phvul.010G151000	-1.28857	0.106189	Vigun10g185300	0.00390017	0.599878
single copy ortholog	Phvul.005G171800	0.197571	0.335421	Vigun05g286900	0.00562248	0.901586
single copy ortholog	Phvul.005G040600	NA	NA	Vigun01g044900	-0.763229	0.439721
single copy ortholog	Phvul.010G144000	1.33548	3.21806e-08	Vigun10g177900	1.06751	0.00029618
single copy ortholog	Phvul.011G140800	NA	NA	Vigun11g076600	0.238621	0.617815
single copy ortholog	Phvul.005G091400	0.359806	0.00237796	Vigun05g204100	-0.31777	0.073249
single copy ortholog	Phvul.005G031600	-0.106356	0.574812	Vigun01g034500	NA	NA
single copy ortholog	Phvul.010G157700	0.120224	0.630413	Vigun10g192500	-0.0111422	0.941799
single copy ortholog	Phvul.005G003600	NA	NA	Vigun01g003750	0.576747	0.0655356
single copy ortholog	Phvul.003G273400	-1.25222	0.259452	Vigun03g245800	NA	NA
single copy ortholog	Phvul.009G095800	NA	NA	Vigun09g206600	1.53453	0.0261423
single copy ortholog	Phvul.005G174400	3.98114	2.65873e-10	Vigun05g289700	NA	NA
single copy ortholog	Phvul.005G046500	-0.0410152	0.930735	Vigun01g057300	0.905583	0.127744
single copy ortholog	Phvul.011G179700	-0.0971426	0.941411	Vigun11g035100	NA	NA
single copy ortholog	Phvul.005G073400	-0.91105	0.0175926	Vigun05g191700	-0.532413	0.195215
single copy ortholog	Phvul.005G073300	0.870732	0.00121615	Vigun05g191800	NA	NA
single copy ortholog	Phvul.011G099600	0.536962	8.48272e-05	Vigun11g121000	0.253027	0.0320158
single copy ortholog	Phvul.005G118700	0.648978	0.000311756	Vigun05g231200	0.50796	0.00188625
single copy ortholog	Phvul.011G160100	NA	NA	Vigun11g056500	0.00310971	0.932738
single copy ortholog	Phvul.005G066900	0.152868	0.614677	Vigun05g186000	0.184033	0.413398
single copy ortholog	Phvul.011G085300	0.0066686	0.751224	Vigun11g135800	-1.05392	0.00214246
single copy ortholog	Phvul.011G170300	NA	NA	Vigun11g044400	-0.215873	0.588828
single copy ortholog	Phvul.011G108500	-1.80698	0.00132207	Vigun11g113000	-0.0409715	0.824676
single copy ortholog	Phvul.005G172000	0.897596	2.55032e-06	Vigun05g287200	1.6182	0.00328758
single copy ortholog	Phvul.010G151200	0.335291	0.000690396	Vigun10g185500	0.596863	0.00259064
single copy ortholog	Phvul.005G127000	2.40888	8.96669e-07	Vigun05g239900	1.4174	0.00223677
single copy ortholog	Phvul.011G090500	-2.14394	3.98005e-06	Vigun11g130900	NA	NA
single copy ortholog	Phvul.011G069200	-0.49057	0.0137981	Vigun11g150500	NA	NA
single copy ortholog	Phvul.005G139900	NA	NA	Vigun05g254000	-0.907714	0.0275073
single copy ortholog	Phvul.005G168900	NA	NA	Vigun05g284200	-0.906023	0.224172
single copy ortholog	Phvul.010G148700	-0.889195	0.157281	Vigun10g182900	NA	NA
single copy ortholog	Phvul.010G153400	-0.982201	0.422947	Vigun10g188000	NA	NA
single copy ortholog	Phvul.005G044500	0.646878	0.00108173	Vigun01g049000	0.0595947	0.709814
single copy ortholog	Phvul.005G173100	-2.48433	0.0521282	Vigun05g288300	NA	NA
single copy ortholog	Phvul.003G176000	1.04814	0.0298804	Vigun03g350000	0.50893	0.49824
single copy ortholog	Phvul.005G100700	-3.14166	6.00549e-07	Vigun05g212700	NA	NA
single copy ortholog	Phvul.011G124200	-2.06693	0.000293063	Vigun11g099900	-2.18993	0.00536681
single copy ortholog	Phvul.005G003800	0.913748	9.81302e-05	Vigun01g003800	-0.0915425	0.768078
single copy ortholog	Phvul.003G274900	0.504883	0.0010357	Vigun03g244100	-0.768791	6.12168e-05
single copy ortholog	Phvul.011G155700	-2.57649	0.000138113	Vigun11g049900	NA	NA
single copy ortholog	Phvul.005G085800	NA	NA	Vigun05g198900	-1.5863	0.0975241
single copy ortholog	Phvul.011G141200	NA	NA	Vigun11g076400	-2.65585	1.17261e-05
single copy ortholog	Phvul.011G067800	-0.378125	0.388006	Vigun11g151800	-0.555687	0.75892
single copy ortholog	Phvul.005G140300	NA	NA	Vigun05g254700	-1.25124	0.0296033
single copy ortholog	Phvul.005G181900	-0.197354	0.410102	Vigun05g299000	-0.749217	0.00286734
single copy ortholog	Phvul.010G160900	1.56147	0.000470485	Vigun10g195500	-0.811892	0.0150121
single copy ortholog	Phvul.004G165300	NA	NA	Vigun05g257200	-0.326962	0.971971
single copy ortholog	Phvul.005G150000	NA	NA	Vigun05g264500	-0.568756	0.0176414
single copy ortholog	Phvul.005G086400	0.0250395	0.815574	Vigun05g198500	-0.0336741	0.747959
single copy ortholog	Phvul.011G154900	NA	NA	Vigun11g061100	0.957303	0.0008077
single copy ortholog	Phvul.005G112800	1.97869	0.000222825	Vigun05g224600	4.91055	0.00871818
single copy ortholog	Phvul.005G106100	-0.293127	0.226576	Vigun05g217200	NA	NA
single copy ortholog	Phvul.011G113300	-1.48407	0.00067232	Vigun11g108200	0.567145	0.59951
single copy ortholog	Phvul.005G123700	0.201386	0.185	Vigun05g236000	NA	NA
single copy ortholog	Phvul.005G014700	-0.982234	0.0643344	Vigun01g015000	-0.588951	0.19378
single copy ortholog	Phvul.005G014800	-0.562485	0.44711	Vigun01g014900	0.0180559	0.871279
single copy ortholog	Phvul.009G155200	-0.0491334	0.960929	Vigun09g116800	0.117276	0.641245
single copy ortholog	Phvul.011G165100	-2.53909	0.254925	Vigun11g049400	NA	NA
single copy ortholog	Phvul.005G136800	0.300261	0.377849	Vigun05g250400	NA	NA
single copy ortholog	Phvul.005G136700	2.89513	5.46377e-06	Vigun05g250300	0.0812967	0.33786
single copy ortholog	Phvul.005G118100	0.318578	0.0720145	Vigun05g230700	1.65932	0.000256796
single copy ortholog	Phvul.011G100000	-0.304413	0.0136064	Vigun11g120700	-0.265775	0.0853174
single copy ortholog	Phvul.005G182100	-0.0173694	0.995933	Vigun05g299100	0.143668	0.575792
single copy ortholog	Phvul.010G160700	2.23631	0.000772047	Vigun10g195300	0.726399	0.168285
single copy ortholog	Phvul.005G034000	-12.6012	0.124339	Vigun01g036800	NA	NA
single copy ortholog	Phvul.011G014000	3.47254	0.00272772	Vigun11g212700	0.763885	0.204113
single copy ortholog	Phvul.011G104700	-0.539833	0.783688	Vigun11g116000	-0.199956	0.729576
single copy ortholog	Phvul.005G114600	-0.960779	0.000793401	Vigun05g226300	NA	NA
single copy ortholog	Phvul.011G041900	-0.106093	0.52764	Vigun11g178600	-0.761528	0.00179422
single copy ortholog	Phvul.005G031400	NA	NA	Vigun01g034200	0.174778	0.327334
single copy ortholog	Phvul.011G207800	-0.448988	0.144618	Vigun11g009000	NA	NA
single copy ortholog	Phvul.005G172700	-1.05084	0.112324	Vigun05g287900	-0.210101	0.165588
single copy ortholog	Phvul.010G151600	-0.0171979	0.95562	Vigun10g186000	NA	NA
single copy ortholog	Phvul.011G113000	-1.33525	0.787326	Vigun11g108500	NA	NA
single copy ortholog	Phvul.005G035200	0.17399	0.197154	Vigun11g031500	-1.19646	0.00031305
single copy ortholog	Phvul.011G183200	-0.562732	0.000343644	Vigun01g038900	0.0379702	0.672919
single copy ortholog	Phvul.005G022100	-0.531461	0.0212004	Vigun01g023400	1.32519	0.0117256
single copy ortholog	Phvul.011G211500	-1.34195	8.85466e-05	Vigun11g005200	-0.494808	0.141528
single copy ortholog	Phvul.010G147100	0.117227	0.329798	Vigun10g181500	-0.746113	0.51409
single copy ortholog	Phvul.005G171400	0.120944	0.307546	Vigun05g286500	0.405784	0.00739855
single copy ortholog	Phvul.005G161300	0.451613	0.00471654	Vigun05g277400	-0.143826	0.408304
single copy ortholog	Phvul.010G142300	0.488272	0.0103909	Vigun10g176500	0.329325	0.178221
single copy ortholog	Phvul.005G010800	0.176301	0.151348	Vigun01g011700	-0.0617567	0.960881
single copy ortholog	Phvul.011G187000	-0.422038	0.0301016	Vigun11g027000	0.0786332	0.650931
single copy ortholog	Phvul.010G148000	NA	NA	Vigun10g182200	1.71397	0.0926304
single copy ortholog	Phvul.005G169400	0.279712	0.143512	Vigun05g283600	1.80324	0.00307414
single copy ortholog	Phvul.005G146000	NA	NA	Vigun05g260400	0.887923	0.223606
single copy ortholog	Phvul.005G043200	-1.22097	3.27622e-08	Vigun01g047800	-1.29474	0.0054953
single copy ortholog	Phvul.005G174000	-1.25065	0.0371359	Vigun05g289400	-0.911052	0.136072
single copy ortholog	Phvul.010G152900	1.60978	4.99506e-07	Vigun10g187400	1.73231	4.14789e-05
single copy ortholog	Phvul.011G1394001	NA	NA	Vigun11g079200	-0.0811517	0.993223
single copy ortholog	Phvul.005G117600	-1.02024	0.133809	Vigun05g230300	0.264829	0.705856
single copy ortholog	Phvul.005G168700	3.03529	0.187651	Vigun05g284500	NA	NA
single copy ortholog	Phvul.005G142800	NA	NA	Vigun05g257000	0.2844	0.193171
single copy ortholog	Phvul.011G065400	0.792859	1.56994e-06	Vigun11g154100	0.144367	0.421635
single copy ortholog	Phvul.010G143600	-2.13802	0.0182721	Vigun10g177600	NA	NA
single copy ortholog	Phvul.005G164800	-0.000511009	0.653571	Vigun05g279200	NA	NA
single copy ortholog	Phvul.005G160000	-0.0937026	0.488767	Vigun05g276000	NA	NA
single copy ortholog	Phvul.010G139300	-0.000352495	0.977852	Vigun10g173700	-0.719298	0.224866
single copy ortholog	Phvul.003G133700	-0.0535699	0.748618	Vigun03g395000	-1.45989	0.00207726
single copy ortholog	Phvul.005G156300	-0.118409	0.61372	Vigun05g271700	0.748959	0.0144026
single copy ortholog	Phvul.010G139100	1.11229	4.94974e-07	Vigun10g173500	NA	NA
single copy ortholog	Phvul.010G163300	0.497693	3.97099e-05	Vigun10g197800	0.0465798	0.737694
single copy ortholog	Phvul.005G184000	NA	NA	Vigun05g301700	0.225489	0.162059
single copy ortholog	Phvul.005G091500	-0.0781451	0.750017	Vigun05g204200	NA	NA
single copy ortholog	Phvul.005G022800	-0.428239	0.193292	Vigun01g024300	-0.537716	0.150584
single copy ortholog	Phvul.011G009100	-0.808308	0.000272604	Vigun11g217100	-1.13153	0.255311
single copy ortholog	Phvul.005G043800	NA	NA	Vigun01g048400	-0.337738	0.830042
single copy ortholog	Phvul.005G134600	1.11714	0.177068	Vigun05g248000	NA	NA
single copy ortholog	Phvul.011G080000	0.485805	8.19056e-05	Vigun11g141600	0.322999	0.00946935
single copy ortholog	Phvul.010G1579001	NA	NA	Vigun10g192700	-0.284459	0.204343
single copy ortholog	Phvul.005G180200	0.903172	3.51769e-05	Vigun05g297100	-0.74383	0.476217
single copy ortholog	Phvul.011G128800	0.80029	0.00414463	Vigun11g087500	-0.089431	0.721502
single copy ortholog	Phvul.005G094400	0.106409	0.22116	Vigun05g207600	-0.354998	0.0276668
single copy ortholog	Phvul.011G063500	-0.017029	0.987192	Vigun11g156100	0.0535692	0.628766
single copy ortholog	Phvul.011G070000	-1.87939	0.345046	Vigun11g149800	NA	NA
single copy ortholog	Phvul.005G029500	0.317053	0.289422	Vigun01g030300	0.419149	0.216052
single copy ortholog	Phvul.011G085800	0.678136	0.0312271	Vigun11g135400	2.78757	9.95651e-05
single copy ortholog	Phvul.005G130700	-2.59786	0.620301	Vigun05g244100	-0.0294028	0.689877
single copy ortholog	Phvul.011G113800	0.55387	0.145104	Vigun11g103600	0.490575	0.010567
single copy ortholog	Phvul.011G088900	-0.0926632	0.800464	Vigun11g132200	2.11296	2.08648e-05
single copy ortholog	Phvul.005G128500	-0.281952	0.198991	Vigun05g241400	0.551447	0.0308844
single copy ortholog	Phvul.005G125100	0.445165	0.000124969	Vigun05g237200	0.214934	0.0727568
single copy ortholog	Phvul.011G092700	0.554788	0.000824728	Vigun11g128000	-0.253958	0.0905743
single copy ortholog	Phvul.005G107000	0.769548	3.50784e-05	Vigun05g218300	NA	NA
single copy ortholog	Phvul.007G264200	-0.00550992	0.974725	Vigun07g021500	-0.208232	0.133393
single copy ortholog	Phvul.005G131600	-1.8688	0.00203143	Vigun05g245400	-1.31497	0.00442188
single copy ortholog	Phvul.011G084000	0.909213	3.89885e-06	Vigun11g137000	1.68725	0.182913
single copy ortholog	Phvul.005G020400	NA	NA	Vigun01g021600	-2.15826	0.00258393
single copy ortholog	Phvul.011G213200	0.356608	0.165206	Vigun11g004400	NA	NA
single copy ortholog	Phvul.005G020700	2.99329	2.39165e-13	Vigun01g021900	2.9803	0.0406331
single copy ortholog	Phvul.005G160700	NA	NA	Vigun05g276800	0.0782146	0.787744
single copy ortholog	Phvul.010G140200	-1.67717	0.00404863	Vigun10g174600	-1.0396	0.00605804
single copy ortholog	Phvul.005G153100	-0.989437	0.040325	Vigun05g268300	NA	NA
single copy ortholog	Phvul.010G155200	1.83726	4.47146e-09	Vigun10g190000	NA	NA
single copy ortholog	Phvul.005G099600	0.411903	0.0286561	Vigun05g211900	0.433831	0.0548302
single copy ortholog	Phvul.011G018300	-0.0957351	0.666534	Vigun11g207000	0.113942	0.526891
single copy ortholog	Phvul.005G166500	1.50419	0.00155202	Vigun05g281200	NA	NA
single copy ortholog	Phvul.010G145600	0.568872	0.0386726	Vigun10g179600	1.06636	0.0970735
single copy ortholog	Phvul.011G085200	NA	NA	Vigun11g135900	-1.34417	0.507379
single copy ortholog	Phvul.005G130900	2.06556	0.0591629	Vigun05g244600	NA	NA
single copy ortholog	Phvul.005G159400	-1.88734	0.592825	Vigun05g275500	NA	NA
single copy ortholog	Phvul.010G139000	-1.29233	0.512725	Vigun10g173400	NA	NA
single copy ortholog	Phvul.003G275700	1.40558	1.18737e-06	Vigun03g243400	NA	NA
single copy ortholog	Phvul.005G011100	4.11716	2.18298e-12	Vigun01g011500	2.11771	0.0909119
single copy ortholog	Phvul.005G153300	2.13951	1.21444e-07	Vigun05g268500	2.58065	0.000153891
single copy ortholog	Phvul.011G053800	-0.58584	0.801928	Vigun11g166500	-1.32745	0.00820062
single copy ortholog	Phvul.005G179000	0.534856	0.000622251	Vigun05g296000	0.367706	0.0578558
single copy ortholog	Phvul.010G156800	0.580949	8.78319e-05	Vigun10g191600	0.730259	0.00156012
single copy ortholog	Phvul.010G137000	1.33977	3.45329e-07	Vigun10g171400	0.78925	0.115017
single copy ortholog	Phvul.011G053700	-1.22097	8.62733e-05	Vigun11g166600	-2.03774	0.116172
single copy ortholog	Phvul.005G153500	-1.09305	0.00516517	Vigun05g268800	NA	NA
single copy ortholog	Phvul.005G167900	-1.06566	0.017191	Vigun05g285300	-0.0346425	0.958357
single copy ortholog	Phvul.010G149700	NA	NA	Vigun10g184000	2.26503	0.027166
single copy ortholog	Phvul.001G250100	NA	NA	Vigun01g234500	1.08843	0.00539871
single copy ortholog	Phvul.006G128600	-0.187801	0.920147	Vigun06g140500	2.03727	0.0237171
single copy ortholog	Phvul.002G246800	-0.917805	0.31027	Vigun03g089400	-0.663664	0.317168
single copy ortholog	Phvul.003G238700	3.56061	7.19446e-08	Vigun03g283200	6.35833	3.03354e-08
single copy ortholog	Phvul.002G014400	5.49957	0.000364021	Vigun02g148200	4.31157	1.66421e-05
single copy ortholog	Phvul.002G045600	0.0760211	0.653177	Vigun02g195000	NA	NA
single copy ortholog	Phvul.002G045700	NA	NA	Vigun02g195100	0.114451	0.421522
single copy ortholog	Phvul.002G167900	0.380775	0.0295536	Vigun03g204700	0.116379	0.411167
single copy ortholog	Phvul.002G069100	NA	NA	Vigun02g053300	0.0456914	0.775094
single copy ortholog	Phvul.002G091400	-1.72389	0.000767078	Vigun02g055500	NA	NA
single copy ortholog	Phvul.002G103600	-0.921286	0.617732	Vigun03g204100	-0.557209	0.0391891
single copy ortholog	Phvul.003G289200	-2.00173	4.0007e-06	Vigun03g230200	-1.18465	0.00167671
single copy ortholog	Phvul.002G147700	-0.938273	0.000337197	Vigun02g083900	NA	NA
single copy ortholog	Phvul.009G090100	-2.66272	7.00702e-07	Vigun09g212800	0.545212	0.293642
single copy ortholog	Phvul.002G311000	-0.00131014	0.791414	Vigun03g023200	NA	NA
single copy ortholog	Phvul.004G168800	1.00061	0.000696074	Vigun04g010100	0.809492	0.012001
single copy ortholog	Phvul.003G279200	-1.06431	0.186689	Vigun03g218800	NA	NA
single copy ortholog	Phvul.002G071400	-0.361104	0.0530361	Vigun02g076900	NA	NA
single copy ortholog	Phvul.002G057900	0.0168595	0.849353	Vigun02g165000	-0.364033	0.415528
single copy ortholog	Phvul.003G221400	-0.776814	0.0375436	Vigun03g302300	0.905565	0.331158
single copy ortholog	Phvul.002G004200	2.10727	2.06447e-08	Vigun02g158200	NA	NA
single copy ortholog	Phvul.002G315500	NA	NA	Vigun03g018200	-2.06066	0.000735278
single copy ortholog	Phvul.002G315600	-0.0309739	0.865596	Vigun03g018100	NA	NA
single copy ortholog	Phvul.002G222600	1.64428	1.37708e-09	Vigun03g114800	NA	NA
single copy ortholog	Phvul.006G191900	-0.630725	0.0499943	Vigun06g207900	-0.693387	0.0089163
single copy ortholog	Phvul.003G067700	-1.63452	0.000671685	Vigun03g211200	-1.90081	0.0114717
single copy ortholog	Phvul.009G163500	1.35556	6.89053e-07	Vigun09g108100	0.169558	0.325756
single copy ortholog	Phvul.002G283400	-1.86127	0.0955515	Vigun03g050700	-1.7932	0.00526457
single copy ortholog	Phvul.001G255500	0.226428	0.101323	Vigun01g241300	NA	NA
single copy ortholog	Phvul.003G013100	0.350173	0.00797954	Vigun02g013600	-0.178914	0.388397
single copy ortholog	Phvul.002G142100	-0.70363	0.242357	Vigun02g090100	0.254002	0.35131
single copy ortholog	Phvul.003G285400	1.20078	0.000477804	Vigun03g225600	-0.929184	0.123888
single copy ortholog	Phvul.002G160700	-0.263949	0.21528	Vigun02g179200	-0.1995	0.882751
single copy ortholog	Phvul.002G293700	-0.550239	0.257627	Vigun03g040400	-0.131679	0.860376
single copy ortholog	Phvul.002G161200	-0.246993	0.375929	Vigun02g179700	0.637907	0.0143437
single copy ortholog	Phvul.002G294500	0.632476	0.0012378	Vigun03g039600	NA	NA
single copy ortholog	Phvul.009G242700	-3.22378	2.49271e-08	Vigun09g020100	-0.669426	0.867085
single copy ortholog	Phvul.002G159500	NA	NA	Vigun02g178100	2.37243	4.75905e-05
single copy ortholog	Phvul.002G107500	0.315171	0.0014041	Vigun02g121500	NA	NA
single copy ortholog	Phvul.003G264300	0.423805	0.000289023	Vigun03g257000	0.332435	0.0495978
single copy ortholog	Phvul.003G070500	NA	NA	Vigun03g213800	-1.013	0.0210934
single copy ortholog	Phvul.002G067700	0.415122	0.139279	Vigun02g066000	1.85161	0.0085169
single copy ortholog	Phvul.002G029000	NA	NA	Vigun02g132700	1.311	0.274614
single copy ortholog	Phvul.002G049500	-1.62694	1.03137e-05	Vigun02g199300	-0.0201741	0.99006
single copy ortholog	Phvul.002G049400	NA	NA	Vigun02g199200	1.67049	0.013467
single copy ortholog	Phvul.002G008400	-3.5487	0.246348	Vigun02g154200	0.586529	0.383651
single copy ortholog	Phvul.011G021000	1.10075	2.61429e-05	Vigun11g204100	NA	NA
single copy ortholog	Phvul.002G038400	1.6817	0.0792394	Vigun02g188500	1.49381	0.00113902
single copy ortholog	Phvul.002G034100	0.607195	1.91414e-05	Vigun02g183300	0.803133	0.000738844
single copy ortholog	Phvul.011G078200	0.376653	0.013014	Vigun11g200700	0.721755	0.00223203
single copy ortholog	Phvul.003G245800	1.32416	6.65563e-05	Vigun03g275200	NA	NA
single copy ortholog	Phvul.002G234900	0.822306	6.39578e-05	Vigun03g102100	0.3505	0.0161895
single copy ortholog	Phvul.001G268400	-0.253951	0.426423	Vigun01g254500	NA	NA
single copy ortholog	Phvul.003G247000	-0.342113	0.00244283	Vigun03g273900	-0.601893	0.73956
single copy ortholog	Phvul.002G021600	NA	NA	Vigun02g140800	-1.32299	0.00324238
single copy ortholog	Phvul.001G263800	3.37872	3.7238e-12	Vigun01g249300	NA	NA
single copy ortholog	Phvul.002G253600	0.117897	0.649332	Vigun03g081900	0.300702	0.14121
single copy ortholog	Phvul.002G252900	1.06777	7.40884e-06	Vigun03g082500	0.928368	0.0111914
single copy ortholog	Phvul.003G243000	-0.0252941	0.99146	Vigun03g278300	0.870153	0.00837619
single copy ortholog	Phvul.002G017800	1.26086	0.0111554	Vigun02g144700	NA	NA
single copy ortholog	Phvul.002G324900	NA	NA	Vigun03g008400	0.387535	0.376139
single copy ortholog	Phvul.006G122600	NA	NA	Vigun06g134300	0.465658	0.0485861
single copy ortholog	Phvul.002G251100	NA	NA	Vigun03g084400	-0.757845	0.150956
single copy ortholog	Phvul.003G278400	3.03569	0.00042695	Vigun03g217800	NA	NA
single copy ortholog	Phvul.002G122200	1.3028	2.07245e-05	Vigun02g108000	0.823039	0.00691826
single copy ortholog	Phvul.002G101300	1.32343	5.31315e-07	Vigun03g200100	0.779585	0.000251707
single copy ortholog	Phvul.004G078400	-0.893903	0.618282	Vigun04g110900	NA	NA
single copy ortholog	Phvul.002G266800	-0.141345	0.984675	Vigun03g068600	NA	NA
single copy ortholog	Phvul.009G138400	NA	NA	Vigun09g127900	0.84032	0.000516065
single copy ortholog	Phvul.003G222000	0.368467	0.0282819	Vigun03g301600	0.385515	0.0353279
single copy ortholog	Phvul.002G057000	0.586002	0.00286566	Vigun02g164000	0.552085	0.593049
single copy ortholog	Phvul.002G258400	NA	NA	Vigun03g081100	-0.878691	0.00840433
single copy ortholog	Phvul.002G258500	-1.15671	0.00350373	Vigun03g081000	0.511495	0.530533
single copy ortholog	Phvul.002G034000	0.77152	0.296932	Vigun02g183400	-0.130628	0.615051
single copy ortholog	Phvul.011G023700	0.760472	0.187239	Vigun11g200600	0.330923	0.332078
single copy ortholog	Phvul.002G169700	NA	NA	Vigun03g206500	4.78962	0.000497617
single copy ortholog	Phvul.002G169600	-1.77486	0.359476	Vigun03g206400	NA	NA
single copy ortholog	Phvul.009G164600	-2.29969	0.106183	Vigun09g108700	NA	NA
single copy ortholog	Phvul.003G194100	0.850188	0.169222	Vigun03g331900	0.421338	0.143753
single copy ortholog	Phvul.002G087800	NA	NA	Vigun09g079100	1.42794	0.106261
single copy ortholog	Phvul.006G187200	NA	NA	Vigun06g203100	-0.752156	0.00711
single copy ortholog	Phvul.002G227800	-0.232161	0.961288	Vigun03g109900	-1.8604	0.980394
single copy ortholog	Phvul.003G264600	-1.66019	0.0619089	Vigun03g256700	-0.961398	0.0688481
single copy ortholog	Phvul.002G184900	0.469447	2.19805e-05	Vigun03g157900	0.193092	0.101106
single copy ortholog	Phvul.004G145000	0.751523	1.33145e-05	Vigun04g038300	0.590159	0.00344955
single copy ortholog	Phvul.002G297800	1.62419	0.00575259	Vigun03g036400	0.655595	0.218767
single copy ortholog	Phvul.002G164000	1.19825	9.59397e-08	Vigun02g182200	0.417758	0.0135669
single copy ortholog	Phvul.002G046800	3.76072	1.24791e-11	Vigun02g196300	3.51601	2.21588e-06
single copy ortholog	Phvul.007G055100	-0.728005	0.0223332	Vigun07g241900	NA	NA
single copy ortholog	Phvul.009G148800	-3.48862	2.59552e-10	Vigun09g124300	NA	NA
single copy ortholog	Phvul.009G152300	0.499914	0.263142	Vigun09g120300	NA	NA
single copy ortholog	Phvul.002G234800	-0.735802	0.319364	Vigun03g102500	0.2797	0.365269
single copy ortholog	Phvul.002G291100	-2.99956	0.00156179	Vigun03g043100	NA	NA
single copy ortholog	Phvul.003G094500	NA	NA	Vigun04g023300	-0.515362	0.00551989
single copy ortholog	Phvul.003G278600	NA	NA	Vigun03g217900	-0.123484	0.960481
single copy ortholog	Phvul.002G122000	-0.880619	0.0433862	Vigun02g108100	0.229581	0.339601
single copy ortholog	Phvul.002G273900	-0.540216	0.20994	Vigun03g061600	-0.157805	0.568207
single copy ortholog	Phvul.003G238600	0.948645	0.000766099	Vigun03g283300	-0.606895	0.0163335
single copy ortholog	Phvul.002G014300	-2.24439	0.000202931	Vigun02g148300	-0.616399	0.0822175
single copy ortholog	Phvul.003G020400	0.334667	0.01184	Vigun02g020600	-0.541719	0.00349524
single copy ortholog	Phvul.002G320000	-0.685175	0.0450354	Vigun03g013100	-0.379309	0.127096
single copy ortholog	Phvul.002G294700	-0.192333	0.61033	Vigun03g039400	NA	NA
single copy ortholog	Phvul.003G056300	0.987489	2.51118e-05	Vigun03g216700	1.49419	0.000650504
single copy ortholog	Phvul.002G077600	1.4475	1.58833e-07	Vigun02g069900	0.943919	0.00140814
single copy ortholog	Phvul.002G329400	-0.876035	0.862697	Vigun03g004100	NA	NA
single copy ortholog	Phvul.002G326800	NA	NA	Vigun03g006500	-0.0840229	0.700136
single copy ortholog	Phvul.004G152000	-0.341713	0.253649	Vigun04g029700	-0.628037	0.0789648
single copy ortholog	Phvul.002G267900	NA	NA	Vigun03g067500	-0.0629533	0.83619
single copy ortholog	Phvul.009G115100	1.20745	0.00132974	Vigun09g127200	0.0556583	0.687225
single copy ortholog	Phvul.002G156600	-1.00904	0.083578	Vigun02g175100	NA	NA
single copy ortholog	Phvul.003G047800	0.364493	0.105005	Vigun03g189300	2.56004	0.000227305
single copy ortholog	Phvul.002G324300	0.425516	0.0141353	Vigun03g009000	0.356908	0.0381931
single copy ortholog	Phvul.002G225100	NA	NA	Vigun06g145600	0.708706	0.563986
single copy ortholog	Phvul.003G089800	NA	NA	Vigun03g436000	-0.120865	0.898034
single copy ortholog	Phvul.002G073600	0.839643	0.0222043	Vigun02g074200	1.39875	0.011454
single copy ortholog	Phvul.002G233600	NA	NA	Vigun06g181000	-0.959491	0.0211256
single copy ortholog	Phvul.002G191100	1.01259	0.189656	Vigun03g150300	NA	NA
single copy ortholog	Phvul.002G223700	1.57449	2.8602e-07	Vigun03g113400	1.2037	0.00124971
single copy ortholog	Phvul.006G190200	1.14267	0.000323659	Vigun06g206300	NA	NA
single copy ortholog	Phvul.002G235900	3.22654	3.18527e-12	Vigun03g101400	2.31396	0.000116068
single copy ortholog	Phvul.002G237900	2.36355	1.69152e-09	Vigun03g099600	NA	NA
single copy ortholog	Phvul.002G099400	0.281252	0.015792	Vigun03g197800	-0.235528	0.307819
single copy ortholog	Phvul.006G132100	0.340658	0.00933378	Vigun06g143700	-0.0180316	0.920854
single copy ortholog	Phvul.002G121700	0.00209402	0.99372	Vigun02g108400	0.277911	0.197429
single copy ortholog	Phvul.003G278700	0.46272	0.00556567	Vigun03g218000	0.0924854	0.704471
single copy ortholog	Phvul.004G173000	0.397577	0.000342278	Vigun04g003900	0.134864	0.550112
single copy ortholog	Phvul.002G119000	0.680596	0.00120776	Vigun02g111300	0.894345	0.00246412
single copy ortholog	Phvul.003G271900	0.665833	0.00254273	Vigun03g247800	-0.0995399	0.761712
single copy ortholog	Phvul.004G178500	-3.72802	2.02771e-06	Vigun04g000500	-0.175373	0.436965
single copy ortholog	Phvul.002G302200	2.82033	0.160209	Vigun03g032100	0.55704	0.291063
single copy ortholog	Phvul.002G256600	1.53022	3.48434e-07	Vigun03g076800	NA	NA
single copy ortholog	Phvul.001G252400	NA	NA	Vigun01g237100	0.115186	0.625973
single copy ortholog	Phvul.002G261400	0.515659	5.24456e-05	Vigun03g078200	0.703871	0.00269742
single copy ortholog	Phvul.001G253300	-0.146183	0.759231	Vigun01g237700	0.493025	0.0281626
single copy ortholog	Phvul.002G300800	1.44193	0.225843	Vigun03g033900	NA	NA
single copy ortholog	Phvul.004G047900	5.32795	6.39663e-10	Vigun04g072800	1.88863	0.0201494
single copy ortholog	Phvul.002G169100	0.288643	0.0142544	Vigun03g205900	0.502426	0.0288331
single copy ortholog	Phvul.006G189100	1.80124	0.0436062	Vigun06g205200	NA	NA
single copy ortholog	Phvul.002G304800	0.898586	0.241344	Vigun03g029600	1.23146	0.0013042
single copy ortholog	Phvul.004G171900	NA	NA	Vigun04g003500	0.0880235	0.683393
single copy ortholog	Phvul.003G251600	NA	NA	Vigun03g269000	0.764051	0.488123
single copy ortholog	Phvul.002G026500	0.453805	0.00176144	Vigun02g135500	-0.355977	0.0117931
single copy ortholog	Phvul.002G177500	-0.147217	0.389354	Vigun03g172300	0.0769832	0.625359
single copy ortholog	Phvul.006G167800	0.169329	0.593212	Vigun06g180600	1.95914	0.0306521
single copy ortholog	Phvul.003G243400	7.74767	0.000695041	Vigun03g277800	6.64951	4.16438e-07
single copy ortholog	Phvul.002G0184001	NA	NA	Vigun02g144200	1.96033	0.0306163
single copy ortholog	Phvul.002G065800	2.14002	0.175496	Vigun02g064600	NA	NA
single copy ortholog	Phvul.003G279300	NA	NA	Vigun03g218900	-1.07808	0.39301
single copy ortholog	Phvul.002G119700	-1.91288	0.00723019	Vigun02g110700	NA	NA
single copy ortholog	Phvul.002G314400	NA	NA	Vigun03g019700	1.68747	0.12526
single copy ortholog	Phvul.002G314500	0.475642	0.017502	Vigun03g019600	NA	NA
single copy ortholog	Phvul.002G239500	NA	NA	Vigun03g097800	-0.459328	0.998483
single copy ortholog	Phvul.003G223100	NA	NA	Vigun03g300700	-1.2425	0.000514495
single copy ortholog	Phvul.003G220400	1.27896	0.000211149	Vigun03g303200	-1.23456	0.0637982
single copy ortholog	Phvul.002G074800	-2.16893	2.18794e-05	Vigun02g072800	-0.47828	0.487255
single copy ortholog	Phvul.003G261700	1.43037	0.0333995	Vigun03g258700	-0.0722028	0.724067
single copy ortholog	Phvul.002G108700	1.20843	1.63916e-06	Vigun02g122800	0.56606	0.0413392
single copy ortholog	Phvul.007G060200	0.255457	0.482654	Vigun07g236900	NA	NA
single copy ortholog	Phvul.002G042800	NA	NA	Vigun02g192200	3.3537	0.238762
single copy ortholog	Phvul.002G272800	-1.19621	0.0284652	Vigun03g062600	-0.235754	0.481684
single copy ortholog	Phvul.002G272600	NA	NA	Vigun03g062800	0.542362	0.23351
single copy ortholog	Phvul.011G019100	-1.17117	0.000482703	Vigun11g206200	NA	NA
single copy ortholog	Phvul.002G060300	0.169031	0.136692	Vigun02g169200	0.381985	0.0522167
single copy ortholog	Phvul.003G286200	-0.846977	0.34566	Vigun03g226300	-0.873451	0.0252301
single copy ortholog	Phvul.011G017300	0.205428	0.422636	Vigun11g208100	0.324391	0.432994
single copy ortholog	Phvul.002G041900	0.00461391	0.763393	Vigun02g191300	NA	NA
single copy ortholog	Phvul.002G139400	-1.30612	0.0216947	Vigun02g092800	-1.24388	0.160958
single copy ortholog	Phvul.003G283900	-2.23418	1.1209e-05	Vigun03g224000	-0.880267	0.334245
single copy ortholog	Phvul.003G276300	NA	NA	Vigun03g242800	-2.4204	0.01208
single copy ortholog	Phvul.002G128000	NA	NA	Vigun02g103000	0.393703	0.593374
single copy ortholog	Phvul.009G1503001	NA	NA	Vigun09g122800	0.0845338	0.761808
single copy ortholog	Phvul.002G272000	NA	NA	Vigun03g063500	-0.653934	0.0145448
single copy ortholog	Phvul.006G122800	-1.286	0.00315042	Vigun06g134500	-1.25325	0.00165274
single copy ortholog	Phvul.002G202100	0.272545	0.201891	Vigun03g138700	0.533985	0.0268273
single copy ortholog	Phvul.003G2274001	NA	NA	Vigun02g159300	-0.510243	0.135382
single copy ortholog	Phvul.002G002900	-1.02028	0.000944767	Vigun03g295600	1.56825	0.00068345
single copy ortholog	Phvul.002G115300	1.20933	8.12244e-07	Vigun02g114600	-0.0703302	0.919648
single copy ortholog	Phvul.003G269300	0.326886	0.0223179	Vigun03g251100	NA	NA
single copy ortholog	Phvul.004G155700	0.514707	1.87544e-06	Vigun04g024300	0.762734	0.00385537
single copy ortholog	Phvul.002G134000	0.504301	7.40988e-06	Vigun02g097100	NA	NA
single copy ortholog	Phvul.002G024000	-3.47931	6.54825e-07	Vigun02g138000	-1.63398	0.00519328
single copy ortholog	Phvul.003G249800	NA	NA	Vigun03g270700	-2.47122	0.00423956
single copy ortholog	Phvul.002G021900	-1.30899	0.175414	Vigun02g140500	NA	NA
single copy ortholog	Phvul.002G311700	-1.19521	2.63984e-05	Vigun03g022500	NA	NA
single copy ortholog	Phvul.002G095200	NA	NA	Vigun03g193500	2.46855	0.18337
single copy ortholog	Phvul.002G095300	-0.427048	0.293232	Vigun03g193600	-0.941338	0.0667519
single copy ortholog	Phvul.002G041400	NA	NA	Vigun02g191000	1.78443	0.0314456
single copy ortholog	Phvul.011G018500	-0.877644	0.0146622	Vigun11g206800	NA	NA
single copy ortholog	Phvul.002G047400	0.84612	0.000485146	Vigun02g197000	0.205129	0.388973
single copy ortholog	Phvul.007G054500	0.515853	0.000121025	Vigun07g242500	NA	NA
single copy ortholog	Phvul.002G190900	-2.21698	1.06959e-06	Vigun03g150500	-1.37671	0.0037486
single copy ortholog	Phvul.009G241100	-0.797564	0.0215317	Vigun09g021700	-0.759239	0.0333413
single copy ortholog	Phvul.002G253100	0.545802	0.000461686	Vigun03g082300	0.782383	0.143201
single copy ortholog	Phvul.002G253200	0.0739333	0.539292	Vigun03g082200	NA	NA
single copy ortholog	Phvul.002G151300	0.997233	7.18711e-06	Vigun02g170000	0.727786	0.0300008
single copy ortholog	Phvul.003G216100	1.8302	1.82685e-05	Vigun03g307500	1.50656	0.00740279
single copy ortholog	Phvul.002G156800	0.123667	0.6643	Vigun02g175300	0.863009	0.104078
single copy ortholog	Phvul.002G216900	3.74392	3.08998e-08	Vigun03g121500	5.23915	0.000699238
single copy ortholog	Phvul.006G197900	-0.735521	0.955252	Vigun06g213900	NA	NA
single copy ortholog	Phvul.003G072600	0.906977	2.69615e-05	Vigun03g215800	-0.0166763	0.967858
single copy ortholog	Phvul.002G078800	1.0278	8.4918e-08	Vigun02g069100	0.731211	0.00030932
single copy ortholog	Phvul.006G199800	0.407101	0.0412925	Vigun06g215900	0.876503	0.00153692
single copy ortholog	Phvul.002G215800	0.636058	0.00368124	Vigun03g122700	0.858957	0.00156701
single copy ortholog	Phvul.002G111400	-0.413238	0.355954	Vigun02g124800	-0.237336	0.358389
single copy ortholog	Phvul.003G260100	0.129061	0.326575	Vigun03g260900	0.942063	0.124274
single copy ortholog	Phvul.003G258300	-1.22412	0.616813	Vigun03g262300	NA	NA
single copy ortholog	Phvul.002G1672001	NA	NA	Vigun02g126200	-0.136952	0.802201
single copy ortholog	Phvul.002G128200	-3.76063	0.0151076	Vigun02g102800	NA	NA
single copy ortholog	Phvul.002G170300	-0.0976667	0.501372	Vigun03g207000	0.423252	0.458822
single copy ortholog	Phvul.002G083600	-2.51409	0.0428376	Vigun02g058800	-1.96732	0.430681
single copy ortholog	Phvul.003G265900	0.424679	0.000206272	Vigun03g255600	0.0870948	0.453692
single copy ortholog	Phvul.002G106100	0.516616	0.000197727	Vigun02g120000	-0.320538	0.0160068
single copy ortholog	Phvul.003G253200	0.458762	0.0864865	Vigun03g267400	-0.710734	0.827542
single copy ortholog	Phvul.002G029800	0.851314	1.95755e-06	Vigun02g131900	0.629334	0.00668637
single copy ortholog	Phvul.002G185600	0.112246	0.716128	Vigun03g156900	-0.00221542	0.938781
single copy ortholog	Phvul.002G185700	-0.485683	0.0056007	Vigun03g156800	-0.666788	0.00870299
single copy ortholog	Phvul.002G314700	NA	NA	Vigun03g019200	0.968339	0.00411211
single copy ortholog	Phvul.004G161100	2.06354	9.14354e-09	Vigun04g018000	NA	NA
single copy ortholog	Phvul.001G262800	0.458298	0.00702802	Vigun01g248300	-0.687554	0.00184775
single copy ortholog	Phvul.002G172900	NA	NA	Vigun03g166500	-0.490043	0.0101351
single copy ortholog	Phvul.002G108000	-2.94123	1.13086e-05	Vigun02g122000	-1.83317	0.00187498
single copy ortholog	Phvul.003G263200	-2.75903	5.68139e-06	Vigun03g258000	-1.47078	0.000109647
single copy ortholog	Phvul.003G229000	-1.32542	0.0297854	Vigun03g293900	-1.92873	0.0160494
single copy ortholog	Phvul.002G005700	0.100506	0.52245	Vigun02g156800	-1.68684	0.0736208
single copy ortholog	Phvul.009G139700	NA	NA	Vigun05g259700	-0.0190847	0.833045
single copy ortholog	Phvul.002G320900	0.559592	1.71853e-05	Vigun03g012200	0.628241	0.0143614
single copy ortholog	Phvul.002G237200	0.0419152	0.703728	Vigun03g100300	0.170017	0.32589
single copy ortholog	Phvul.001G111900	-0.131157	0.211622	Vigun01g088300	-0.316597	0.246015
single copy ortholog	Phvul.002G071200	1.39789	0.0576715	Vigun02g077100	NA	NA
single copy ortholog	Phvul.003G060400	1.29269	0.000333696	Vigun03g236600	1.02865	0.0251447
single copy ortholog	Phvul.003G283400	-0.0161436	0.979761	Vigun03g223200	0.0384491	0.827113
single copy ortholog	Phvul.002G138200	-0.316462	0.276719	Vigun02g093600	-0.144204	0.58837
single copy ortholog	Phvul.003G277200	2.93351	2.44576e-07	Vigun03g241700	2.91678	0.00877754
single copy ortholog	Phvul.004G164700	1.01731	1.43262e-05	Vigun04g013800	NA	NA
single copy ortholog	Phvul.002G3121000	NA	NA	Vigun03g022000	-0.100523	0.803516
single copy ortholog	Phvul.002G059900	1.45728	1.83227e-07	Vigun02g169600	-0.257296	0.878568
single copy ortholog	Phvul.003G215400	0.491741	0.208955	Vigun03g308100	0.672098	0.00273882
single copy ortholog	Phvul.002G086300	NA	NA	Vigun02g061900	0.0606301	0.731753
single copy ortholog	Phvul.003G049200	0.923597	1.56816e-05	Vigun03g209500	0.663061	0.0194179
single copy ortholog	Phvul.003G2848001	NA	NA	Vigun03g224900	-1.40586	0.000173136
single copy ortholog	Phvul.002G140600	0.0853785	0.518372	Vigun02g091600	-0.699366	0.000911921
single copy ortholog	Phvul.003G018000	-0.233236	0.946145	Vigun02g018600	NA	NA
single copy ortholog	Phvul.002G321700	1.50848	1.74514e-08	Vigun03g011400	2.0883	3.5341e-05
single copy ortholog	Phvul.003G278800	-1.77433	0.203038	Vigun03g218100	NA	NA
single copy ortholog	Phvul.002G121200	-0.0978801	0.949484	Vigun02g109000	-0.0167966	0.589536
single copy ortholog	Phvul.006G206300	3.25753	0.000873369	Vigun06g223300	1.3043	0.00971324
single copy ortholog	Phvul.002G209700	0.88364	2.62604e-05	Vigun03g130400	0.560477	0.00598901
single copy ortholog	Phvul.003G213400	0.175677	0.0699429	Vigun03g310500	-0.452785	0.0122012
single copy ortholog	Phvul.002G153500	1.26213	0.000125938	Vigun02g172300	3.33533	3.31789e-05
single copy ortholog	Phvul.002G319500	NA	NA	Vigun03g013600	-0.790197	0.496193
single copy ortholog	Phvul.004G077000	NA	NA	Vigun04g110400	0.188757	0.67677
single copy ortholog	Phvul.003G241600	0.932322	1.89753e-06	Vigun03g280200	0.101611	0.575034
single copy ortholog	Phvul.002G175000	-0.743287	6.52967e-05	Vigun03g169300	NA	NA
single copy ortholog	Phvul.001G260300	-0.39584	0.0116077	Vigun01g245800	0.169187	0.720385
single copy ortholog	Phvul.002G040200	-0.21462	0.677926	Vigun02g190000	0.808783	0.00186829
single copy ortholog	Phvul.006G207300	-2.72714	3.90164e-06	Vigun06g224500	-1.84604	0.00716689
single copy ortholog	Phvul.002G207500	-3.67506	2.24244e-06	Vigun03g133000	-1.78476	0.0916718
single copy ortholog	Phvul.004G161400	0.960919	0.00128164	Vigun04g017700	0.123305	0.551864
single copy ortholog	Phvul.009G149800	0.185663	0.242609	Vigun09g123400	NA	NA
single copy ortholog	Phvul.002G271500	NA	NA	Vigun03g063900	0.186804	0.34205
single copy ortholog	Phvul.003G243800	-2.33396	5.06493e-05	Vigun03g277500	NA	NA
single copy ortholog	Phvul.002G018700	-0.255309	0.578014	Vigun02g143900	NA	NA
single copy ortholog	Phvul.002G043600	1.39801	0.177923	Vigun02g193000	1.28561	0.277789
single copy ortholog	Phvul.003G237100	0.245822	0.012808	Vigun03g284600	0.143681	0.25846
single copy ortholog	Phvul.002G012700	-0.0779552	0.735188	Vigun02g149800	-0.298178	0.0315363
single copy ortholog	Phvul.009G160700	0.329038	0.0380395	Vigun09g110500	1.20588	0.000174685
single copy ortholog	Phvul.002G281100	0.988141	0.000469797	Vigun03g053100	-0.529947	0.326833
single copy ortholog	Phvul.002G037600	-0.70927	0.000303656	Vigun02g187600	NA	NA
single copy ortholog	Phvul.007G008300	-0.102937	0.570023	Vigun07g288800	-0.0165396	0.965188
single copy ortholog	Phvul.002G315000	NA	NA	Vigun03g018900	-0.742769	0.107322
single copy ortholog	Phvul.004G160400	-0.175933	0.627306	Vigun04g018800	NA	NA
single copy ortholog	Phvul.009G146500	0.00390639	0.920046	Vigun09g127000	NA	NA
single copy ortholog	Phvul.002G268000	-0.396939	0.000166593	Vigun03g067400	0.0392812	0.685506
single copy ortholog	Phvul.003G237200	-0.669058	0.0496873	Vigun03g284500	-0.474306	0.0455619
single copy ortholog	Phvul.002G012800	0.201844	0.162343	Vigun02g149700	-0.539956	0.000329784
single copy ortholog	Phvul.002G258100	0.280703	0.149794	Vigun01g170000	0.795378	0.00253986
single copy ortholog	Phvul.002G258000	-0.504488	0.0398803	Vigun03g081400	-0.353297	0.180099
single copy ortholog	Phvul.002G062200	1.35996	0.00595622	Vigun02g167100	NA	NA
single copy ortholog	Phvul.003G219600	1.05397	8.53184e-06	Vigun03g304100	NA	NA
single copy ortholog	Phvul.006G208900	0.691293	3.88205e-05	Vigun06g226700	0.0391345	0.809565
single copy ortholog	Phvul.002G206100	0.429976	0.00735138	Vigun03g134500	0.369628	0.0473491
single copy ortholog	Phvul.001G249400	0.130885	0.346623	Vigun01g233900	-0.275377	0.0801664
single copy ortholog	Phvul.002G263200	NA	NA	Vigun03g072300	-0.682497	0.0489792
single copy ortholog	Phvul.002G211400	-0.138947	0.925707	Vigun03g128200	NA	NA
single copy ortholog	Phvul.006G203600	-2.21804	0.000136188	Vigun06g220500	NA	NA
single copy ortholog	Phvul.006G181600	-1.3216	0.17928	Vigun06g197400	1.16968	0.331321
single copy ortholog	Phvul.009G138000	0.808153	0.2856	Vigun09g127400	NA	NA
single copy ortholog	Phvul.002G267700	0.539968	5.33784e-06	Vigun03g067700	0.395957	0.0279932
single copy ortholog	Phvul.002G207000	0.411733	0.0673038	Vigun03g133400	NA	NA
single copy ortholog	Phvul.006G208100	2.09495	7.21488e-09	Vigun06g225500	1.12824	0.000386766
single copy ortholog	Phvul.002G261700	NA	NA	Vigun03g073900	-1.82309	0.0175531
single copy ortholog	Phvul.001G251000	0.798538	0.00556076	Vigun01g235400	-0.397167	0.139435
single copy ortholog	Phvul.002G131800	0.106434	0.215845	Vigun02g099700	0.0990895	0.496086
single copy ortholog	Phvul.002G141900	NA	NA	Vigun02g090300	1.81582	0.010309
single copy ortholog	Phvul.003G285500	0.218599	0.216904	Vigun03g225500	-1.95483	0.000658813
single copy ortholog	Phvul.002G085900	0.890706	5.46895e-06	Vigun02g061400	1.38501	6.15629e-05
single copy ortholog	Phvul.003G049900	-0.0331752	0.800273	Vigun03g208800	NA	NA
single copy ortholog	Phvul.002G301300	-0.459177	0.00134869	Vigun03g033400	0.0501685	0.678635
single copy ortholog	Phvul.009G050600	0.134355	0.626668	Vigun09g147200	NA	NA
single copy ortholog	Phvul.003G270500	0.243181	0.276492	Vigun03g249400	0.232994	0.169104
single copy ortholog	Phvul.002G117100	-0.00935791	0.854233	Vigun02g112900	0.530483	0.376562
single copy ortholog	Phvul.002G148700	6.58799	7.4901e-12	Vigun02g082800	2.38616	0.158484
single copy ortholog	Phvul.003G289600	1.12973	2.6764e-05	Vigun03g230700	-0.40862	0.177284
single copy ortholog	Phvul.003G238000	-0.606564	0.0114396	Vigun03g283900	-0.261505	0.104148
single copy ortholog	Phvul.002G321500	-0.474069	0.0189445	Vigun03g011600	0.186649	0.192214
single copy ortholog	Phvul.003G018100	-0.565563	0.371912	Vigun08g009000	0.0211104	0.769781
single copy ortholog	Phvul.002G332000	0.131475	0.531246	Vigun03g001500	-1.72306	0.55743
single copy ortholog	Phvul.004G145100	-0.106494	0.383553	Vigun04g038200	NA	NA
single copy ortholog	Phvul.002G332700	-0.784409	0.0545417	Vigun03g000800	-0.291274	0.297924
single copy ortholog	Phvul.002G174800	-0.243277	0.206361	Vigun03g169100	-0.0367268	0.904319
single copy ortholog	Phvul.002G264400	1.91952	1.93872e-07	Vigun03g070900	0.832905	0.0020167
single copy ortholog	Phvul.009G140200	1.47589	1.66369e-06	Vigun09g129700	0.616806	0.0189659
single copy ortholog	Phvul.002G278100	-2.30115	0.000112804	Vigun03g057700	NA	NA
single copy ortholog	Phvul.009G157600	-0.960311	0.00118246	Vigun09g114300	-0.951344	0.000595497
single copy ortholog	Phvul.002G227600	-0.532341	1.01568e-05	Vigun03g110100	-0.546475	0.00433897
single copy ortholog	Phvul.002G063300	0.353299	0.032562	Vigun02g166000	-0.0790472	0.667204
single copy ortholog	Phvul.003G220800	0.865221	0.000129743	Vigun03g302800	0.69532	0.0243025
single copy ortholog	Phvul.002G234600	1.40835	0.00126784	Vigun03g102800	2.0041	0.000974022
single copy ortholog	Phvul.007G036500	1.6688	6.5131e-05	Vigun07g261100	3.30829	9.49735e-06
single copy ortholog	Phvul.002G246400	NA	NA	Vigun03g089800	-0.472227	0.582631
single copy ortholog	Phvul.006G128200	NA	NA	Vigun06g140100	1.54236	0.000564032
single copy ortholog	Phvul.002G149400	-0.323151	0.289411	Vigun02g082200	-0.153633	0.611078
single copy ortholog	Phvul.003G064600	-1.89586	3.06262e-05	Vigun03g231100	NA	NA
single copy ortholog	Phvul.002G273300	-1.28926	0.000148269	Vigun03g062200	-1.07815	0.0025643
single copy ortholog	Phvul.009G156100	NA	NA	Vigun09g115800	-0.173575	0.988215
single copy ortholog	Phvul.002G307500	NA	NA	Vigun03g026700	2.43341	0.0494021
single copy ortholog	Phvul.003G018300	0.152382	0.365611	Vigun02g018900	0.190211	0.184252
single copy ortholog	Phvul.002G321400	0.424291	0.0390582	Vigun03g011700	0.223355	0.350416
single copy ortholog	Phvul.002G307000	0.2787	0.52045	Vigun03g027200	NA	NA
single copy ortholog	Phvul.002G034500	-0.540711	0.0193429	Vigun02g184700	-0.37347	0.0506819
single copy ortholog	Phvul.002G137300	-1.46579	0.000758854	Vigun02g094400	-0.642346	0.0286755
single copy ortholog	Phvul.002G241200	NA	NA	Vigun03g096200	-1.5295	0.000841549
single copy ortholog	Phvul.011G146700	-1.20503	0.000135813	Vigun11g072500	-1.44489	0.332762
single copy ortholog	Phvul.009G160100	0.308576	0.0263852	Vigun09g112400	0.0652574	0.669774
single copy ortholog	Phvul.002G279300	1.43403	1.58263e-05	Vigun03g055300	2.16769	0.00031877
single copy ortholog	Phvul.002G281400	0.57119	0.0370737	Vigun03g052800	NA	NA
single copy ortholog	Phvul.009G161100	-0.329229	0.279548	Vigun09g110100	NA	NA
single copy ortholog	Phvul.002G308700	0.422009	0.204139	Vigun03g025500	0.273691	0.443316
single copy ortholog	Phvul.002G232600	-1.69352	0.210143	Vigun03g103700	NA	NA
single copy ortholog	Phvul.006G181800	-0.356784	0.547704	Vigun06g197600	0.00035384	0.85382
single copy ortholog	Phvul.007G045100	0.427294	0.00205561	Vigun07g252200	-0.40326	0.0396579
single copy ortholog	Phvul.002G052000	1.06698	1.53325e-05	Vigun02g202100	1.35135	0.00335655
single copy ortholog	Phvul.003G067500	0.64059	0.11249	Vigun03g210900	NA	NA
single copy ortholog	Phvul.003G217900	-1.03525	0.0166719	Vigun03g305700	-0.0425031	0.864833
single copy ortholog	Phvul.002G301900	0.734557	8.0879e-07	Vigun03g032400	0.166536	0.180285
single copy ortholog	Phvul.004G178600	0.056594	0.650391	Vigun04g000300	NA	NA
single copy ortholog	Phvul.002G139200	1.59858	3.49621e-06	Vigun02g089700	-0.76666	0.056274
single copy ortholog	Phvul.003G213200	1.58916	1.54374e-06	Vigun03g310700	3.65325	4.26015e-06
single copy ortholog	Phvul.002G153600	0.623315	0.0413498	Vigun02g172400	0.100637	0.523678
single copy ortholog	Phvul.003G063300	1.10361	7.18249e-07	Vigun03g233000	0.826773	0.000682206
single copy ortholog	Phvul.002G059300	0.497038	0.000636898	Vigun02g080400	0.444504	0.0566584
single copy ortholog	Phvul.003G279600	0.203151	0.128851	Vigun03g219200	0.330345	0.0451807
single copy ortholog	Phvul.002G131400	0.553727	6.95326e-07	Vigun02g100200	-0.111126	0.259273
single copy ortholog	Phvul.001G254800	0.958748	0.0048906	Vigun01g240600	0.926204	0.0627313
single copy ortholog	Phvul.002G260100	-0.107993	0.85774	Vigun03g079500	-0.210321	0.969561
single copy ortholog	Phvul.002G273700	0.0973412	0.499352	Vigun03g061800	2.3784	0.000543496
single copy ortholog	Phvul.009G155600	0.786005	0.000327392	Vigun09g116300	0.738091	0.00100453
single copy ortholog	Phvul.003G043200	2.55264	2.25046e-09	Vigun02g050200	2.76428	5.87792e-05
single copy ortholog	Phvul.006G185100	-1.12488	9.40286e-06	Vigun06g201000	1.27559	0.00354199
single copy ortholog	Phvul.002G182000	-1.04915	9.35856e-07	Vigun03g160600	-0.0892136	0.73789
single copy ortholog	Phvul.003G014400	-1.69642	0.000308128	Vigun02g015600	-0.864613	0.0683614
single copy ortholog	Phvul.007G243100	-0.882313	5.03923e-05	Vigun07g043800	NA	NA
single copy ortholog	Phvul.006G000400	-1.11964	0.475036	Vigun06g002300	-2.5648	0.516387
single copy ortholog	Phvul.009G129700	NA	NA	Vigun09g161500	-0.0741652	0.858593
single copy ortholog	Phvul.001G070700	-1.91515	1.15992e-06	Vigun08g073700	NA	NA
single copy ortholog	Phvul.001G222100	-1.37913	0.000255013	Vigun01g206500	NA	NA
single copy ortholog	Phvul.007G205100	-0.913631	0.00457454	Vigun07g135500	-1.24983	0.000757237
single copy ortholog	Phvul.001G038400	-3.97598	0.0357994	Vigun08g040500	NA	NA
single copy ortholog	Phvul.009G082500	NA	NA	Vigun09g220200	-0.623862	0.661019
single copy ortholog	Phvul.009G105400	-1.48618	0.0240587	Vigun09g196700	-0.613404	0.80876
single copy ortholog	Phvul.001G078900	-2.2356	0.122541	Vigun08g086400	NA	NA
single copy ortholog	Phvul.004G080200	5.01835	3.70504e-11	Vigun04g112000	5.46987	1.0848e-06
single copy ortholog	Phvul.001G110500	0.202089	0.428004	Vigun01g086900	-0.715306	0.512923
single copy ortholog	Phvul.001G142100	0.0154147	0.782349	Vigun01g124300	1.66672	0.148644
single copy ortholog	Phvul.007G259500	-0.501177	0.975454	Vigun07g025700	0.372658	0.475485
single copy ortholog	Phvul.001G092700	1.17325	0.000288478	Vigun08g040100	NA	NA
single copy ortholog	Phvul.009G082900	NA	NA	Vigun09g219900	-0.986485	0.0683576
single copy ortholog	Phvul.001G117000	0.718863	9.76815e-06	Vigun01g101900	0.160055	0.342777
single copy ortholog	Phvul.001G117100	0.0465728	0.627236	Vigun01g102000	-0.307398	0.0227266
single copy ortholog	Phvul.009G072200	-1.90269	0.000812878	Vigun09g231000	-0.785225	0.00153306
single copy ortholog	Phvul.007G210500	1.78125	4.75511e-07	Vigun07g129600	1.9225	2.3134e-05
single copy ortholog	Phvul.004G054600	2.13282	0.0248596	Vigun04g081200	2.23449	0.000171668
single copy ortholog	Phvul.001G063400	0.478414	0.000196516	Vigun08g067100	0.00142059	0.761735
single copy ortholog	Phvul.004G137200	0.838171	0.00279211	Vigun04g175500	-0.585036	0.0937693
single copy ortholog	Phvul.001G153800	-1.21688	0.0593232	Vigun01g136300	-0.685976	0.672546
single copy ortholog	Phvul.001G062000	-0.659934	7.16151e-05	Vigun08g068100	NA	NA
single copy ortholog	Phvul.001G174300	0.22287	0.18298	Vigun01g156600	0.20418	0.286236
single copy ortholog	Phvul.007G162900	0.141011	0.384701	Vigun07g079000	0.0484156	0.766513
single copy ortholog	Phvul.001G222700	-0.968373	0.00103846	Vigun01g207000	0.0478472	0.765657
single copy ortholog	Phvul.007G206400	NA	NA	Vigun07g134300	-1.38913	0.877256
single copy ortholog	Phvul.001G221300	-0.946103	0.538641	Vigun01g205700	-0.323771	0.85355
single copy ortholog	Phvul.004G004800	-0.462009	0.00619238	Vigun04g198900	NA	NA
single copy ortholog	Phvul.001G096600	-1.70643	0.00130087	Vigun09g093600	-0.192286	0.331542
single copy ortholog	Phvul.007G151900	-0.557755	0.121878	Vigun07g077200	-0.22068	0.790667
single copy ortholog	Phvul.001G181300	NA	NA	Vigun01g164200	2.34014	0.0606277
single copy ortholog	Phvul.007G108800	0.0122736	0.78595	Vigun07g171400	0.553037	0.0531916
single copy ortholog	Phvul.001G160700	-0.478582	0.383114	Vigun01g142700	0.321165	0.251773
single copy ortholog	Phvul.001G135200	-0.172932	0.490212	Vigun01g117400	-1.5195	0.00411564
single copy ortholog	Phvul.007G253200	4.36501	4.82615e-05	Vigun07g032500	NA	NA
single copy ortholog	Phvul.001G034100	-0.470642	0.709617	Vigun08g036700	NA	NA
single copy ortholog	Phvul.009G077000	-1.84214	0.331266	Vigun09g226000	NA	NA
single copy ortholog	Phvul.001G250500	1.34025	0.238427	Vigun01g234900	NA	NA
single copy ortholog	Phvul.001G250600	5.6195	1.52333e-14	Vigun01g235000	5.44686	2.89781e-05
single copy ortholog	Phvul.009G078900	0.637701	0.0151693	Vigun09g223900	0.782164	0.00763201
single copy ortholog	Phvul.001G037500	0.478797	0.1564	Vigun08g039800	NA	NA
single copy ortholog	Phvul.001G265700	-0.665898	0.00694286	Vigun01g251200	NA	NA
single copy ortholog	Phvul.003G051300	1.71624	0.0334278	Vigun03g176300	NA	NA
single copy ortholog	Phvul.009G059800	-0.51952	0.310813	Vigun09g247600	-0.837019	0.0606873
single copy ortholog	Phvul.007G191900	-1.4259	0.239588	Vigun07g101800	NA	NA
single copy ortholog	Phvul.009G071800	-1.37123	0.143023	Vigun09g231400	NA	NA
single copy ortholog	Phvul.007G246700	NA	NA	Vigun07g121400	29.5506	0.998812
single copy ortholog	Phvul.001G209100	5.11807	2.28044e-06	Vigun01g193400	1.83703	0.0145329
single copy ortholog	Phvul.004G090200	NA	NA	Vigun06g001300	5.66621	4.7888e-08
single copy ortholog	Phvul.001G082000	NA	NA	Vigun07g164000	0.414614	0.151335
single copy ortholog	Phvul.001G122000	NA	NA	Vigun01g105900	1.30409	0.312424
single copy ortholog	Phvul.001G266500	0.631109	0.0122407	Vigun01g252100	1.68764	0.000449043
single copy ortholog	Phvul.003G051200	-0.339832	0.213086	Vigun01g238900	1.20855	0.000603873
single copy ortholog	Phvul.001G156600	-2.32359	0.00420733	Vigun01g138800	NA	NA
single copy ortholog	Phvul.007G176600	-2.64177	2.31217e-05	Vigun07g104300	-0.371297	0.931158
single copy ortholog	Phvul.009G019000	NA	NA	Vigun09g256100	2.96459	0.240527
single copy ortholog	Phvul.001G003700	NA	NA	Vigun08g003600	0.288915	0.668251
single copy ortholog	Phvul.001G168400	-0.735354	3.90166e-06	Vigun01g150000	-0.0583302	0.836408
single copy ortholog	Phvul.007G156100	NA	NA	Vigun07g087300	-0.0138631	0.951972
single copy ortholog	Phvul.001G016900	-2.07423	3.58715e-05	Vigun08g018500	NA	NA
single copy ortholog	Phvul.009G055600	-1.36039	0.0181961	Vigun09g243400	0.804108	0.384959
single copy ortholog	Phvul.009G075200	NA	NA	Vigun01g128200	0.0231556	0.779554
single copy ortholog	Phvul.001G009400	0.905618	0.00055552	Vigun08g010300	NA	NA
single copy ortholog	Phvul.009G014600	4.87617	1.6575e-05	Vigun09g251300	0.373891	0.590649
single copy ortholog	Phvul.001G024700	1.0843	8.8292e-06	Vigun08g027300	NA	NA
single copy ortholog	Phvul.001G043400	0.252059	0.161184	Vigun08g046900	-0.420577	0.0455766
single copy ortholog	Phvul.009G085400	1.6004	0.0208777	Vigun09g217400	NA	NA
single copy ortholog	Phvul.001G021200	0.575876	0.0503787	Vigun08g023000	NA	NA
single copy ortholog	Phvul.009G064200	0.131794	0.653409	Vigun09g239200	0.979918	0.0483481
single copy ortholog	Phvul.001G087700	0.0285571	0.878129	Vigun01g075100	-0.291261	0.152949
single copy ortholog	Phvul.001G087800	-3.15842	0.0034319	Vigun01g075000	NA	NA
single copy ortholog	Phvul.001G206800	1.05504	0.0197044	Vigun01g191300	NA	NA
single copy ortholog	Phvul.007G143600	NA	NA	Vigun07g118600	-0.423267	0.735917
single copy ortholog	Phvul.001G036700	NA	NA	Vigun08g039000	-1.41895	0.00125532
single copy ortholog	Phvul.001G036600	-1.37121	0.00539154	Vigun08g038900	NA	NA
single copy ortholog	Phvul.006G095800	-0.245447	0.332282	Vigun06g106400	-0.320104	0.447968
single copy ortholog	Phvul.001G146100	-0.378749	0.637712	Vigun01g128100	0.0850521	0.801823
single copy ortholog	Phvul.001G077400	NA	NA	Vigun08g083300	-0.247953	0.735213
single copy ortholog	Phvul.001G223000	0.736012	1.95378e-05	Vigun01g207300	0.388353	0.173597
single copy ortholog	Phvul.007G204100	-0.510527	0.00802299	Vigun07g136600	0.441208	0.016439
single copy ortholog	Phvul.003G291100	0.138915	0.587269	Vigun03g166300	0.0721679	0.69491
single copy ortholog	Phvul.001G198400	-6.37031	0.862046	Vigun01g182800	-3.425	0.00470025
single copy ortholog	Phvul.007G265300	-1.08336	0.0267214	Vigun07g020000	-2.98089	0.187456
single copy ortholog	Phvul.007G172700	-1.8094	0.290418	Vigun07g109500	NA	NA
single copy ortholog	Phvul.001G152600	0.731218	0.00485716	Vigun01g135000	-0.794896	0.190817
single copy ortholog	Phvul.007G203400	0.811554	0.22311	Vigun07g137500	-1.75111	0.0845444
single copy ortholog	Phvul.001G223700	0.197025	0.284212	Vigun01g208000	NA	NA
single copy ortholog	Phvul.009G133100	-1.87203	0.776745	Vigun09g157500	-2.98504	0.00111721
single copy ortholog	Phvul.009G091400	NA	NA	Vigun09g211500	1.07416	0.00269412
single copy ortholog	Phvul.001G050000	1.43342	0.0295621	Vigun08g054100	NA	NA
single copy ortholog	Phvul.007G176000	-0.97809	0.00224953	Vigun07g105500	-0.383038	0.0792061
single copy ortholog	Phvul.001G155700	-0.686979	0.391368	Vigun01g138100	-0.387482	0.55459
single copy ortholog	Phvul.001G112200	0.0371309	0.956243	Vigun01g088600	-1.08591	0.00288749
single copy ortholog	Phvul.001G109200	0.453175	0.350291	Vigun01g085700	-0.867192	0.00323525
single copy ortholog	Phvul.009G111300	-0.16453	0.321405	Vigun09g190700	0.418869	0.346594
single copy ortholog	Phvul.001G076900	0.190594	0.320579	Vigun08g084100	-0.156868	0.228894
single copy ortholog	Phvul.001G090700	-0.573915	0.00509902	Vigun01g074200	-0.721033	0.000762078
single copy ortholog	Phvul.004G071400	-0.760272	0.0177459	Vigun04g103600	NA	NA
single copy ortholog	Phvul.009G013400	-3.22197	0.00330271	Vigun09g249800	0.792743	0.30746
single copy ortholog	Phvul.001G010100	0.5734	0.241061	Vigun08g010900	NA	NA
single copy ortholog	Phvul.001G043800	-0.794718	0.160719	Vigun08g047300	-1.89923	8.92944e-05
single copy ortholog	Phvul.001G210500	-1.21331	0.000296369	Vigun01g194600	0.0470769	0.748094
single copy ortholog	Phvul.009G063200	0.0106879	0.946602	Vigun09g240200	0.212803	0.211736
single copy ortholog	Phvul.001G019600	0.053671	0.630622	Vigun08g021200	0.209761	0.209023
single copy ortholog	Phvul.007G146300	0.628716	0.00184186	Vigun07g119700	2.39981	8.76404e-06
single copy ortholog	Phvul.001G207400	0.402009	0.150567	Vigun01g191900	2.12127	0.00016542
single copy ortholog	Phvul.001G207100	NA	NA	Vigun01g191600	-0.745778	0.00985338
single copy ortholog	Phvul.007G197400	-1.17131	0.0422052	Vigun07g144200	NA	NA
single copy ortholog	Phvul.001G154200	-1.4336	2.03136e-05	Vigun01g136600	-1.04842	0.0572996
single copy ortholog	Phvul.007G174100	2.83386	6.05659e-08	Vigun07g107500	3.75815	1.5796e-05
single copy ortholog	Phvul.001G172300	0.522198	7.89276e-05	Vigun01g154600	0.558103	0.00131088
single copy ortholog	Phvul.009G167000	-0.00350623	0.959912	Vigun09g102300	-0.988241	0.682032
single copy ortholog	Phvul.001G007700	0.0469794	0.650355	Vigun08g008100	NA	NA
single copy ortholog	Phvul.001G057100	NA	NA	Vigun08g062000	-1.04576	0.00478311
single copy ortholog	Phvul.001G166700	4.46182	0.00109237	Vigun01g148200	NA	NA
single copy ortholog	Phvul.001G024200	-0.126973	0.963093	Vigun08g026800	NA	NA
single copy ortholog	Phvul.001G077000	1.2542	0.000127219	Vigun08g083800	0.169064	0.563243
single copy ortholog	Phvul.009G113800	-1.40786	0.000550701	Vigun09g188300	-0.235545	0.705049
single copy ortholog	Phvul.007G153500	-1.09978	0.000986982	Vigun07g090000	0.175582	0.671668
single copy ortholog	Phvul.001G165200	-11.0579	0.347027	Vigun01g147100	NA	NA
single copy ortholog	Phvul.001G168800	0.568613	3.26647e-06	Vigun01g150300	0.650109	0.00328879
single copy ortholog	Phvul.007G156500	0.55919	4.5179e-05	Vigun07g086800	0.109734	0.319854
single copy ortholog	Phvul.009G020800	-0.48709	0.00367818	Vigun09g258000	-0.320643	0.391909
single copy ortholog	Phvul.001G001700	2.42033	5.47065e-07	Vigun08g002100	NA	NA
single copy ortholog	Phvul.006G075500	0.0837743	0.529012	Vigun06g084200	0.0177684	0.890965
single copy ortholog	Phvul.001G245600	0.0513608	0.762718	Vigun01g230300	0.284373	0.107867
single copy ortholog	Phvul.007G163000	1.03465	0.00260849	Vigun07g079100	NA	NA
single copy ortholog	Phvul.001G086600	1.36167	4.79135e-08	Vigun01g077300	1.10903	0.000834701
single copy ortholog	Phvul.004G070500	5.21895	1.75825e-15	Vigun04g104800	22.1563	0.99573
single copy ortholog	Phvul.001G071400	NA	NA	Vigun08g074600	-0.140954	0.977329
single copy ortholog	Phvul.001G071300	1.93715	0.00937193	Vigun08g074500	0.302324	0.321732
single copy ortholog	Phvul.001G162000	0.214597	0.175879	Vigun01g143800	NA	NA
single copy ortholog	Phvul.007G191800	0.0705155	0.649714	Vigun07g101900	0.152629	0.757384
single copy ortholog	Phvul.001G010600	NA	NA	Vigun08g011250	1.38215	0.111483
single copy ortholog	Phvul.009G013100	0.217581	0.300363	Vigun09g249500	-0.228136	0.218086
single copy ortholog	Phvul.001G119700	-5.9745	0.0469471	Vigun01g103800	NA	NA
single copy ortholog	Phvul.007G211400	0.151675	0.314413	Vigun07g128700	4.67578	0.0671792
single copy ortholog	Phvul.001G147800	1.83274	4.33967e-09	Vigun01g130000	1.20543	0.0131202
single copy ortholog	Phvul.001G124100	-0.85685	1.47406e-05	Vigun01g107500	-0.150813	0.739928
single copy ortholog	Phvul.001G062700	NA	NA	Vigun08g068000	-0.365596	0.90503
single copy ortholog	Phvul.009G049000	-0.369177	0.00311896	Vigun09g144400	-6.73633e-05	0.887327
single copy ortholog	Phvul.003G210100	1.03845	0.130574	Vigun03g314000	NA	NA
single copy ortholog	Phvul.001G114500	0.115223	0.315474	Vigun01g091100	0.110318	0.393177
single copy ortholog	Phvul.001G013000	0.778193	1.39963e-05	Vigun08g014100	0.771851	0.0019936
single copy ortholog	Phvul.004G000100	NA	NA	Vigun04g203800	0.184291	0.629731
single copy ortholog	Phvul.009G074500	NA	NA	Vigun09g228500	0.0854766	0.699567
single copy ortholog	Phvul.001G031600	1.24419	0.00044662	Vigun08g033900	2.32423	8.94902e-05
single copy ortholog	Phvul.001G186600	-0.314882	0.247581	Vigun01g169500	-0.0267707	0.938702
single copy ortholog	Phvul.007G223500	0.415541	0.00882009	Vigun07g066700	0.753251	0.000507844
single copy ortholog	Phvul.007G252400	0.837415	8.03181e-07	Vigun07g033300	1.28267	0.194145
single copy ortholog	Phvul.001G131700	NA	NA	Vigun01g114900	0.547216	0.244269
single copy ortholog	Phvul.007G150800	-0.0753832	0.827844	Vigun07g076300	0.440495	0.167492
single copy ortholog	Phvul.001G180200	0.0273535	0.780331	Vigun01g163100	NA	NA
single copy ortholog	Phvul.007G166900	0.570846	0.346474	Vigun07g115600	NA	NA
single copy ortholog	Phvul.006G170600	0.673107	2.23619e-06	Vigun06g185200	1.03507	0.00104048
single copy ortholog	Phvul.001G020400	0.0430621	0.678293	Vigun08g022300	0.420719	0.0163233
single copy ortholog	Phvul.001G063700	-1.20512	2.2203e-05	Vigun08g066800	NA	NA
single copy ortholog	Phvul.009G054700	-0.779062	0.000162878	Vigun09g152000	-0.759822	0.00112478
single copy ortholog	Phvul.007G209200	NA	NA	Vigun07g131300	-0.752637	0.430708
single copy ortholog	Phvul.001G054700	-0.134835	0.249777	Vigun08g058600	NA	NA
single copy ortholog	Phvul.001G180600	0.609134	0.00032917	Vigun01g163500	0.626852	0.00114491
single copy ortholog	Phvul.007G151100	0.419993	0.0154328	Vigun07g076600	NA	NA
single copy ortholog	Phvul.001G105800	0.0325348	0.862012	Vigun01g093500	NA	NA
single copy ortholog	Phvul.001G188800	0.860407	0.000149533	Vigun01g172500	0.283141	0.299668
single copy ortholog	Phvul.007G228900	0.885282	3.49604e-05	Vigun07g060200	-0.295917	0.092862
single copy ortholog	Phvul.001G007900	0.160351	0.128108	Vigun08g008300	0.191487	0.145591
single copy ortholog	Phvul.003G280400	0.925716	0.000200069	Vigun03g220000	NA	NA
single copy ortholog	Phvul.009G100500	1.5994	4.02932e-07	Vigun09g201600	0.484149	0.410023
single copy ortholog	Phvul.007G250600	NA	NA	Vigun07g035700	0.2245	0.689157
single copy ortholog	Phvul.001G129300	1.69062	0.000144172	Vigun01g112200	0.440109	0.326582
single copy ortholog	Phvul.009G067800	0.458672	0.347336	Vigun09g235300	NA	NA
single copy ortholog	Phvul.001G025000	2.00094	7.36912e-06	Vigun08g027700	2.53632	0.00108718
single copy ortholog	Phvul.001G025700	0.434638	0.365018	Vigun08g028500	-0.85348	0.338338
single copy ortholog	Phvul.009G074700	NA	NA	Vigun09g228300	1.43522	0.396421
single copy ortholog	Phvul.001G031800	1.49241	0.000104621	Vigun08g034100	2.21258	0.000242333
single copy ortholog	Phvul.001G0778000	NA	NA	Vigun08g082800	-0.816492	0.5359
single copy ortholog	Phvul.001G078000	-1.19541	0.00322623	Vigun08g082700	-2.5809	0.30879
single copy ortholog	Phvul.001G221100	-1.62471	1.86341e-05	Vigun01g205500	-1.13667	0.00930591
single copy ortholog	Phvul.001G050900	0.256388	0.150655	Vigun08g054900	0.329689	0.0774423
single copy ortholog	Phvul.009G092500	NA	NA	Vigun09g210400	0.376708	0.584463
single copy ortholog	Phvul.001G140500	0.483382	6.33071e-05	Vigun01g122400	0.345722	0.0988164
single copy ortholog	Phvul.001G140300	1.00308	1.64106e-05	Vigun01g122300	0.813783	0.00577439
single copy ortholog	Phvul.004G0731001	NA	NA	Vigun04g094100	-0.191165	0.216907
single copy ortholog	Phvul.001G104700	NA	NA	Vigun01g092700	0.120968	0.679236
single copy ortholog	Phvul.001G026700	1.44596	2.66803e-05	Vigun08g029600	1.1504	0.00925585
single copy ortholog	Phvul.009G070800	2.25417	1.50302e-08	Vigun09g232400	3.09415	3.38451e-05
single copy ortholog	Phvul.003G050300	0.620922	5.35012e-05	Vigun03g177300	-0.0831827	0.733017
single copy ortholog	Phvul.001G267300	NA	NA	Vigun01g253600	0.244609	0.421807
single copy ortholog	Phvul.001G059900	NA	NA	Vigun08g065800	-0.725418	0.788125
single copy ortholog	Phvul.009G097600	-0.0677246	0.957262	Vigun09g204400	0.712634	0.0577307
single copy ortholog	Phvul.001G055500	0.088266	0.609107	Vigun08g059200	-0.275817	0.297973
single copy ortholog	Phvul.007G224900	1.07614	3.02425e-07	Vigun07g065000	0.495686	0.029434
single copy ortholog	Phvul.001G184700	0.569245	0.000855278	Vigun01g167800	NA	NA
single copy ortholog	Phvul.001G076400	1.10652	0.000229142	Vigun08g082300	0.0388142	0.852862
single copy ortholog	Phvul.009G053900	1.0585	0.00381146	Vigun09g150800	1.9416	1.13159e-05
single copy ortholog	Phvul.011G012000	NA	NA	Vigun03g176400	-0.0964045	0.749695
single copy ortholog	Phvul.001G265600	NA	NA	Vigun01g251100	0.576128	0.236097
single copy ortholog	Phvul.003G184700	-0.0974471	0.465763	Vigun03g341500	NA	NA
single copy ortholog	Phvul.001G267100	0.0763409	0.656573	Vigun01g253300	-0.26473	0.132606
single copy ortholog	Phvul.004G070900	0.580989	0.0244142	Vigun04g104500	1.14752	0.000987666
single copy ortholog	Phvul.001G086700	0.59859	8.4991e-05	Vigun01g077200	0.0276942	0.854956
single copy ortholog	Phvul.009G059500	-0.202342	0.324958	Vigun09g247300	0.102492	0.545862
single copy ortholog	Phvul.001G013100	NA	NA	Vigun08g014200	0.466702	0.190066
single copy ortholog	Phvul.009G161800	0.355224	0.146471	Vigun09g109300	0.0166818	0.802034
single copy ortholog	Phvul.001G057200	-0.0982456	0.621244	Vigun08g062100	-0.173406	0.36403
single copy ortholog	Phvul.009G012800	0.810569	0.000498561	Vigun09g249200	1.61575	0.000605492
single copy ortholog	Phvul.001G010800	-0.242561	0.27642	Vigun08g011500	-0.117173	0.541598
single copy ortholog	Phvul.001G111400	-1.09159	0.0480248	Vigun01g087800	1.32485	0.0994037
single copy ortholog	Phvul.004G080600	3.12525	2.65959e-08	Vigun04g112300	1.07388	0.0355143
single copy ortholog	Phvul.007G226400	NA	NA	Vigun07g063400	-1.21692	0.44651
single copy ortholog	Phvul.001G183300	0.655392	0.179987	Vigun01g166400	NA	NA
single copy ortholog	Phvul.001G072600	-1.55071	1.385e-09	Vigun08g076600	-1.23268	0.0033666
single copy ortholog	Phvul.001G165500	1.23147	8.8619e-05	Vigun01g147600	NA	NA
single copy ortholog	Phvul.007G153800	0.435089	0.0188419	Vigun07g089700	0.278767	0.262587
single copy ortholog	Phvul.009G134300	-1.65384	0.0288198	Vigun09g156200	-1.29036	0.842337
single copy ortholog	Phvul.001G064300	NA	NA	Vigun08g068900	-2.28718	0.00687082
single copy ortholog	Phvul.007G178200	1.52	0.00127091	Vigun07g103300	NA	NA
single copy ortholog	Phvul.001G157700	NA	NA	Vigun01g139800	5.87228	0.0247386
single copy ortholog	Phvul.001G193800	1.11264	7.78844e-07	Vigun01g177700	NA	NA
single copy ortholog	Phvul.007G270100	0.279937	0.002483	Vigun07g012200	0.186029	0.150548
single copy ortholog	Phvul.001G209600	-1.39474	0.0256676	Vigun01g193900	-2.09352	0.0130754
single copy ortholog	Phvul.009G250800	NA	NA	Vigun09g011700	0.634296	0.286923
single copy ortholog	Phvul.007G207100	0.407198	0.0233655	Vigun07g133400	0.380815	0.0525661
single copy ortholog	Phvul.001G220600	0.821685	0.000134739	Vigun01g204900	-0.18185	0.921088
single copy ortholog	Phvul.009G133200	-1.79741	0.00023118	Vigun09g157400	-1.88955	0.000293952
single copy ortholog	Phvul.001G065400	-1.36083	0.00295124	Vigun08g069800	-3.09628	0.00353267
single copy ortholog	Phvul.009G106400	2.10168	0.00804033	Vigun09g196000	NA	NA
single copy ortholog	Phvul.001G078500	NA	NA	Vigun08g086800	-0.762738	0.0112957
single copy ortholog	Phvul.009G016000	-0.955256	0.000204615	Vigun09g252600	-1.04432	0.0120353
single copy ortholog	Phvul.001G150700	-0.473717	0.183704	Vigun01g133200	-0.147781	0.931522
single copy ortholog	Phvul.001G162300	0.193552	0.143136	Vigun01g144100	0.496828	0.00805138
single copy ortholog	Phvul.009G055900	-0.162176	0.463059	Vigun09g243800	-1.00321	0.419111
single copy ortholog	Phvul.007G166200	-0.849376	7.62288e-05	Vigun07g116400	-0.441705	0.0633321
single copy ortholog	Phvul.001G202600	-0.822247	0.035121	Vigun01g186700	1.02998	0.00680052
single copy ortholog	Phvul.001G185800	-1.24433	0.768634	Vigun01g168700	0.345924	0.370133
single copy ortholog	Phvul.007G223800	-1.21024	0.858467	Vigun07g066400	NA	NA
single copy ortholog	Phvul.009G049400	1.12294	1.74288e-05	Vigun09g143900	0.687661	0.0400212
single copy ortholog	Phvul.001G191700	0.706655	0.000158005	Vigun01g175700	0.493596	0.0683111
single copy ortholog	Phvul.001G146300	0.149993	0.458315	Vigun01g128300	0.453731	0.0874828
single copy ortholog	Phvul.007G167600	-0.445044	0.00465592	Vigun07g114800	-0.0906811	0.887624
single copy ortholog	Phvul.001G008400	-3.52011	0.00570505	Vigun08g008800	-0.478938	0.310837
single copy ortholog	Phvul.009G015500	-2.93665	0.981116	Vigun09g252200	NA	NA
single copy ortholog	Phvul.001G159900	NA	NA	Vigun01g141900	1.33253	0.15435
single copy ortholog	Phvul.001G057700	-1.113	0.304915	Vigun08g062600	NA	NA
single copy ortholog	Phvul.009G011100	-1.75404	1.43306e-05	Vigun09g260100	-1.1956	0.00159072
single copy ortholog	Phvul.001G001000	-0.33643	0.246898	Vigun08g001400	-0.413349	0.0693291
single copy ortholog	Phvul.001G181400	-0.474082	0.821694	Vigun01g164300	0.884112	0.0328012
single copy ortholog	Phvul.007G262800	NA	NA	Vigun07g022300	0.144739	0.585197
single copy ortholog	Phvul.001G176800	1.23135	0.00016253	Vigun01g159300	NA	NA
single copy ortholog	Phvul.007G220800	0.166058	0.439613	Vigun07g069900	NA	NA
single copy ortholog	Phvul.007G255300	-0.480516	0.651129	Vigun07g030600	-0.155119	0.19583
single copy ortholog	Phvul.001G136600	-3.45667	0.355904	Vigun01g119000	0.635978	0.138438
single copy ortholog	Phvul.001G224000	-0.152349	0.772177	Vigun01g208200	-0.138897	0.733885
single copy ortholog	Phvul.001G154600	0.453638	0.00171886	Vigun01g137000	NA	NA
single copy ortholog	Phvul.007G174600	-1.33283	2.19478e-05	Vigun07g106900	NA	NA
single copy ortholog	Phvul.003G157200	-1.55008	0.000317935	Vigun03g370200	-2.75363	0.0150462
single copy ortholog	Phvul.001G045700	-1.27598	0.29896	Vigun08g049300	-1.40613	0.208018
single copy ortholog	Phvul.001G180800	-0.831534	0.441558	Vigun01g163700	-0.761966	0.25094
single copy ortholog	Phvul.007G199100	-1.21366	4.4272e-07	Vigun07g142100	-1.05987	0.000265463
single copy ortholog	Phvul.001G226800	-0.71891	0.277888	Vigun01g211600	-0.120467	0.927801
single copy ortholog	Phvul.001G001500	0.556196	0.43745	Vigun08g001900	NA	NA
single copy ortholog	Phvul.009G122800	-3.24941	7.68345e-05	Vigun09g168300	-0.140277	0.998914
single copy ortholog	Phvul.009G122900	1.12312	0.000144067	Vigun09g168200	2.08793	0.00117425
single copy ortholog	Phvul.003G127200	-0.00340371	0.919283	Vigun03g401700	-0.15999	0.446171
single copy ortholog	Phvul.009G223600	-0.150496	0.286025	Vigun09g042000	-0.212658	0.0589979
single copy ortholog	Phvul.009G098600	1.01138	0.000721908	Vigun09g203600	0.926771	0.000959485
single copy ortholog	Phvul.009G166800	-1.35116	0.015135	Vigun09g102500	-2.43818	0.00741203
single copy ortholog	Phvul.003G197800	-1.30297	0.00362271	Vigun03g327300	NA	NA
single copy ortholog	Phvul.003G142500	1.34017	3.75397e-06	Vigun03g386600	0.519868	0.0296206
single copy ortholog	Phvul.009G237400	1.12124	0.00697801	Vigun09g027900	NA	NA
single copy ortholog	Phvul.009G008100	-1.06159	0.219435	Vigun09g263100	NA	NA
single copy ortholog	Phvul.009G023100	-12.0027	0.000509091	Vigun09g266100	-2.43811	0.00633502
single copy ortholog	Phvul.011G044000	-2.48145	5.15512e-08	Vigun11g176800	-1.83678	0.474436
single copy ortholog	Phvul.003G132400	-2.88955	0.0553642	Vigun03g396100	-0.281461	0.417864
single copy ortholog	Phvul.009G228400	-2.81565	0.00905202	Vigun09g037200	-0.276991	0.282735
single copy ortholog	Phvul.003G161200	-1.33821	0.51708	Vigun03g352100	5.42545	9.74047e-05
single copy ortholog	Phvul.009G199200	1.39396	0.095151	Vigun09g063800	NA	NA
single copy ortholog	Phvul.009G200700	0.510483	0.385567	Vigun09g062100	0.155522	0.26888
single copy ortholog	Phvul.003G177500	-1.31865	2.35237e-05	Vigun03g348500	-0.411754	0.00912165
single copy ortholog	Phvul.011G035100	0.0796813	0.384744	Vigun11g187700	-0.0267075	0.976774
single copy ortholog	Phvul.003G133400	0.764744	0.230284	Vigun03g395200	NA	NA
single copy ortholog	Phvul.009G229400	-0.0484826	0.925328	Vigun09g036000	NA	NA
single copy ortholog	Phvul.010G121500	0.745806	0.00108544	Vigun10g155300	NA	NA
single copy ortholog	Phvul.009G260300	-1.17647	0.00140087	Vigun09g003300	0.163414	0.287357
single copy ortholog	Phvul.009G203100	-1.49945	0.00329465	Vigun09g060000	0.983432	0.199406
single copy ortholog	Phvul.003G104200	1.86566	1.12978e-09	Vigun03g423500	NA	NA
single copy ortholog	Phvul.009G141500	0.374985	0.00150123	Vigun09g131000	0.35092	0.03412
single copy ortholog	Phvul.009G201500	0.0535381	0.685016	Vigun09g061300	-0.32495	0.0479257
single copy ortholog	Phvul.009G178200	NA	NA	Vigun09g086600	-1.10803	0.00224231
single copy ortholog	Phvul.003G200700	0.414732	0.00914504	Vigun03g324100	-0.731056	0.00212505
single copy ortholog	Phvul.011G039400	-0.72765	0.530918	Vigun11g181000	0.210571	0.711397
single copy ortholog	Phvul.009G003200	-1.57942	0.329037	Vigun09g269700	NA	NA
single copy ortholog	Phvul.003G179500	3.90968	2.42822e-14	Vigun03g346600	NA	NA
single copy ortholog	Phvul.009G135300	-3.67907	0.0540327	Vigun09g155400	NA	NA
single copy ortholog	Phvul.009G003500	2.31415	0.00452851	Vigun09g269400	1.66937	0.000133608
single copy ortholog	Phvul.009G003400	1.01479	1.87965e-05	Vigun09g269500	NA	NA
single copy ortholog	Phvul.009G243600	-2.07608	0.00113403	Vigun09g019600	-1.2521	0.0057474
single copy ortholog	Phvul.009G243100	-1.55958	0.000743902	Vigun09g019400	-1.35446	0.00010857
single copy ortholog	Phvul.009G056300	NA	NA	Vigun09g244200	-0.450671	0.122254
single copy ortholog	Phvul.009G056200	-0.533944	0.0572512	Vigun09g244100	-0.0853946	0.789998
single copy ortholog	Phvul.009G025300	-1.99482	1.18982e-06	Vigun09g273500	-0.642109	0.0475236
single copy ortholog	Phvul.011G033700	NA	NA	Vigun11g189400	-0.976977	0.748677
single copy ortholog	Phvul.009G023300	NA	NA	Vigun09g265900	0.954669	0.000981222
single copy ortholog	Phvul.004G022400	0.69569	0.000753433	Vigun04g178700	NA	NA
single copy ortholog	Phvul.009G182400	-1.47058	0.000643199	Vigun09g081300	0.107782	0.605917
single copy ortholog	Phvul.011G042800	0.550411	0.0330461	Vigun11g177800	-1.25079	0.00409576
single copy ortholog	Phvul.009G006000	-0.241819	0.948099	Vigun09g267200	0.168688	0.153164
single copy ortholog	Phvul.009G160200	-0.534361	0.119628	Vigun09g112500	0.569189	0.207744
single copy ortholog	Phvul.009G004000	0.481332	0.365062	Vigun09g269000	0.930476	0.000340968
single copy ortholog	Phvul.011G040000	NA	NA	Vigun11g180600	0.811679	0.00341434
single copy ortholog	Phvul.009G219500	-0.556058	0.0741363	Vigun09g045600	0.201257	0.297714
single copy ortholog	Phvul.003G121200	NA	NA	Vigun03g407600	0.220467	0.682824
single copy ortholog	Phvul.003G105000	0.874739	0.0201953	Vigun03g422800	NA	NA
single copy ortholog	Phvul.009G246000	NA	NA	Vigun09g016800	0.446132	0.6443
single copy ortholog	Phvul.007G2436001	NA	NA	Vigun07g043300	0.200313	0.373458
single copy ortholog	Phvul.009G205100	-2.74712	3.71053e-06	Vigun09g058300	0.00113582	0.458627
single copy ortholog	Phvul.009G255800	-1.13472	0.233675	Vigun09g006950	-0.617975	0.717588
single copy ortholog	Phvul.009G255600	-0.143785	0.858014	Vigun09g007000	0.974087	0.55133
single copy ortholog	Phvul.009G066200	0.721093	0.0076391	Vigun09g237100	4.08696	0.000849175
single copy ortholog	Phvul.009G066300	5.51118	2.5943e-15	Vigun09g237000	3.32012	0.00466258
single copy ortholog	Phvul.009G260200	-4.67124	0.637522	Vigun09g003500	-2.44096	0.00418971
single copy ortholog	Phvul.010G121400	-3.20703	4.87381e-07	Vigun10g155200	-1.95773	0.00123439
single copy ortholog	Phvul.009G004100	1.6087	0.000311395	Vigun09g268900	2.07417	1.14749e-05
single copy ortholog	Phvul.003G121000	-0.400109	0.689914	Vigun03g407800	NA	NA
single copy ortholog	Phvul.009G219300	-2.91094	2.53956e-06	Vigun09g045800	-1.48756	0.0272989
single copy ortholog	Phvul.009G228800	-1.20288	0.0598062	Vigun09g036700	NA	NA
single copy ortholog	Phvul.011G039100	-3.56179	0.003446	Vigun11g181300	-2.29984	0.000897025
single copy ortholog	Phvul.009G003100	NA	NA	Vigun09g269800	-2.04808	0.000831894
single copy ortholog	Phvul.009G057500	-1.05067	0.00156185	Vigun09g245400	-0.490902	0.0115364
single copy ortholog	Phvul.004G023500	0.500189	0.0847042	Vigun04g177400	NA	NA
single copy ortholog	Phvul.003G143300	0.229627	0.458312	Vigun03g385100	NA	NA
single copy ortholog	Phvul.009G029200	-1.39663	0.0575861	Vigun09g174500	NA	NA
single copy ortholog	Phvul.006G185800	-0.27286	0.00324916	Vigun06g201800	0.180306	0.137502
single copy ortholog	Phvul.009G236800	NA	NA	Vigun09g028400	-1.56576	0.0172343
single copy ortholog	Phvul.003G141800	0.568641	0.0136782	Vigun03g387100	NA	NA
single copy ortholog	Phvul.011G035200	1.09055	9.56296e-05	Vigun11g187600	NA	NA
single copy ortholog	Phvul.009G119700	0.201425	0.147047	Vigun09g274800	0.235073	0.0947595
single copy ortholog	Phvul.009G173200	-3.2302	9.28404e-06	Vigun09g094500	-2.36361	0.0041778
single copy ortholog	Phvul.003G205600	-2.61473	4.7414e-05	Vigun03g319600	-1.66935	0.0101887
single copy ortholog	Phvul.009G125600	-0.500721	0.162305	Vigun09g165100	NA	NA
single copy ortholog	Phvul.009G186000	-0.946627	0.400667	Vigun09g075700	NA	NA
single copy ortholog	Phvul.003G189000	0.181209	0.333721	Vigun03g337200	0.58282	0.0637172
single copy ortholog	Phvul.003G136400	0.50038	0.186447	Vigun03g392300	0.633503	0.158396
single copy ortholog	Phvul.009G231700	NA	NA	Vigun09g033600	26.8889	0.997803
single copy ortholog	Phvul.009G2204000	NA	NA	Vigun09g045100	-0.57902	0.192197
single copy ortholog	Phvul.003G122300	NA	NA	Vigun03g406800	-1.7978	0.00264111
single copy ortholog	Phvul.003G127500	-0.20344	0.84076	Vigun03g401300	0.62576	0.0616581
single copy ortholog	Phvul.009G254900	-1.3601	0.00562189	Vigun09g007400	-0.886462	0.0197673
single copy ortholog	Phvul.003G112300	-0.348395	0.458742	Vigun03g415900	2.09498	0.000206523
single copy ortholog	Phvul.003G207400	-0.0272241	0.515791	Vigun03g317000	1.41292	0.0266067
single copy ortholog	Phvul.009G170500	-1.36179	0.000249909	Vigun09g097400	NA	NA
single copy ortholog	Phvul.003G168600	NA	NA	Vigun03g359601	-0.0125115	0.936136
single copy ortholog	Phvul.009G262100	1.03137	0.00077839	Vigun09g001500	1.40603	0.0415771
single copy ortholog	Phvul.010G124400	-2.50032	0.294019	Vigun10g158900	0.465538	0.332085
single copy ortholog	Phvul.003G107000	0.174727	0.129732	Vigun03g420400	-0.154587	0.332633
single copy ortholog	Phvul.009G239100	1.3471	0.138686	Vigun09g026100	NA	NA
single copy ortholog	Phvul.009G200100	0.51259	0.00908075	Vigun09g062900	NA	NA
single copy ortholog	Phvul.003G176100	-1.32892	0.146681	Vigun03g349900	NA	NA
single copy ortholog	Phvul.011G045000	-0.391695	0.0121968	Vigun11g175800	0.305074	0.184714
single copy ortholog	Phvul.009G023700	-0.602494	0.00450257	Vigun09g265400	-0.191741	0.307736
single copy ortholog	Phvul.003G204100	0.273793	0.136751	Vigun03g320900	0.652983	0.0539496
single copy ortholog	Phvul.009G174700	0.535709	0.00199786	Vigun09g092800	0.278382	0.161713
single copy ortholog	Phvul.009G076800	-0.251486	0.00797981	Vigun09g226200	-0.764664	0.31993
single copy ortholog	Phvul.009G076600	-0.0220705	0.851457	Vigun09g226300	-0.0592573	0.705621
single copy ortholog	Phvul.009G080400	-0.393718	0.050772	Vigun09g222300	-0.309143	0.482971
single copy ortholog	Phvul.003G143200	-0.645932	0.747889	Vigun03g385200	NA	NA
single copy ortholog	Phvul.009G238200	0.302805	0.00875022	Vigun09g027000	0.911023	0.000618767
single copy ortholog	Phvul.009G120400	-0.665175	0.918676	Vigun09g274100	2.07014	0.255593
single copy ortholog	Phvul.011G034300	0.634616	0.0296916	Vigun11g188800	NA	NA
single copy ortholog	Phvul.011G025600	-0.0982184	0.799169	Vigun11g198500	-0.291462	0.445347
single copy ortholog	Phvul.009G000900	-0.6876	0.0726609	Vigun09g272100	-1.3186	0.291519
single copy ortholog	Phvul.007G194400	-1.05827	0.420133	Vigun07g098600	0.325871	0.450526
single copy ortholog	Phvul.003G160400	-0.89422	0.0109096	Vigun03g351200	NA	NA
single copy ortholog	Phvul.009G199000	2.10276	1.6786e-07	Vigun09g063600	2.9198	7.31674e-05
single copy ortholog	Phvul.009G224800	1.16433	2.25718e-05	Vigun09g040800	NA	NA
single copy ortholog	Phvul.003G128800	-0.366753	0.0621155	Vigun03g400000	-0.966015	0.00664631
single copy ortholog	Phvul.003G141500	NA	NA	Vigun03g387400	0.325192	0.522411
single copy ortholog	Phvul.003G197600	2.24544	0.00607316	Vigun03g327500	1.33726	0.246178
single copy ortholog	Phvul.009G181200	0.53437	0.00396555	Vigun09g082700	NA	NA
single copy ortholog	Phvul.009G234600	-0.423032	0.22765	Vigun09g031300	-0.443217	0.884821
single copy ortholog	Phvul.003G140200	NA	NA	Vigun03g388800	-0.239705	0.807522
single copy ortholog	Phvul.003G182500	0.689602	0.00174029	Vigun03g343700	0.549871	0.035779
single copy ortholog	Phvul.009G203500	0.00474054	0.859884	Vigun09g059500	0.343137	0.14324
single copy ortholog	Phvul.009G197600	-1.64794	0.00024454	Vigun09g065300	-0.722442	0.220599
single copy ortholog	Phvul.003G164200	1.75438	4.96057e-09	Vigun03g355300	1.74731	0.145731
single copy ortholog	Phvul.009G247400	-1.57008	0.561627	Vigun09g015200	NA	NA
single copy ortholog	Phvul.003G104700	-0.6252	4.62522e-06	Vigun03g423100	-0.772276	8.61543e-05
single copy ortholog	Phvul.011G034700	-3.301	4.36328e-05	Vigun11g188300	-0.94586	0.113619
single copy ortholog	Phvul.003G130600	NA	NA	Vigun03g398000	1.93965	0.00304861
single copy ortholog	Phvul.009G227100	-1.49264	2.26142e-05	Vigun09g038500	-1.98494	0.00305931
single copy ortholog	Phvul.009G230500	0.556984	0.000130327	Vigun09g034800	0.672539	0.0019603
single copy ortholog	Phvul.010G136200	-0.734021	0.00010697	Vigun10g170600	-0.288423	0.134122
single copy ortholog	Phvul.009G257000	-2.74279	0.00813421	Vigun09g006100	NA	NA
single copy ortholog	Phvul.010G118300	-1.26122	0.00551902	Vigun10g150700	-0.559494	0.00695338
single copy ortholog	Phvul.003G175400	0.58079	0.165914	Vigun03g366600	2.15195	0.0511084
single copy ortholog	Phvul.009G209100	0.317156	0.148524	Vigun09g054600	3.13105	1.21948e-06
single copy ortholog	Phvul.009G229000	0.822916	2.51948e-06	Vigun09g036400	0.350064	0.0508295
single copy ortholog	Phvul.009G248600	0.922608	0.00084059	Vigun09g014000	1.6069	0.000132515
single copy ortholog	Phvul.009G022100	-0.624278	2.23447e-05	Vigun09g266900	-0.672943	0.0122756
single copy ortholog	Phvul.006G118500	NA	NA	Vigun06g130400	-1.09236	0.117817
single copy ortholog	Phvul.010G116500	NA	NA	Vigun10g148800	0.759519	0.476566
single copy ortholog	Phvul.006G042600	-1.54138	0.00381415	Vigun06g049100	-1.47396	0.0124568
single copy ortholog	Phvul.006G042700	NA	NA	Vigun06g049400	0.463556	0.358911
single copy ortholog	Phvul.003G082000	-0.97712	0.00120668	Vigun03g443400	-0.964827	0.00439373
single copy ortholog	Phvul.006G145300	-1.6836	0.500316	Vigun06g157200	NA	NA
single copy ortholog	Phvul.006G151400	NA	NA	Vigun06g163800	-1.54344	0.738136
single copy ortholog	Phvul.006G151300	-0.995746	0.378125	Vigun06g163600	NA	NA
single copy ortholog	Phvul.003G099600	-0.308476	0.368467	Vigun03g427500	-0.901727	0.0269027
single copy ortholog	Phvul.006G159900	2.78485	3.60642e-07	Vigun06g173200	2.52885	0.00277408
single copy ortholog	Phvul.006G199500	-0.48169	0.00457086	Vigun06g215700	-0.300984	0.0636755
single copy ortholog	Phvul.006G199400	-0.307112	0.000621297	Vigun06g215600	-0.3476	0.00562658
single copy ortholog	Phvul.003G079700	-0.107517	0.574342	Vigun03g445700	NA	NA
single copy ortholog	Phvul.003G093400	0.174385	0.13079	Vigun03g432100	0.563499	0.010255
single copy ortholog	Phvul.006G154300	-0.223076	0.887699	Vigun06g166600	NA	NA
single copy ortholog	Phvul.003G081500	-0.214415	0.41448	Vigun03g443900	-1.6466	0.00190439
single copy ortholog	Phvul.003G092600	-0.972328	0.663762	Vigun03g432700	0.119603	0.80099
single copy ortholog	Phvul.007G187300	-0.575779	0.00111813	Vigun07g155100	NA	NA
single copy ortholog	Phvul.006G101600	NA	NA	Vigun06g112600	-1.64791	0.00404614
single copy ortholog	Phvul.006G100400	2.13578	2.27296e-07	Vigun06g111300	NA	NA
single copy ortholog	Phvul.006G017100	0.980216	0.000191589	Vigun06g013400	1.4277	0.234714
single copy ortholog	Phvul.006G016900	NA	NA	Vigun06g013300	5.09385	4.01675e-07
single copy ortholog	Phvul.006G155300	0.359674	0.0213876	Vigun06g168500	0.653712	0.00204431
single copy ortholog	Phvul.003G095900	NA	NA	Vigun03g431000	1.02287	0.432563
single copy ortholog	Phvul.006G053800	0.169827	0.38405	Vigun06g060600	NA	NA
single copy ortholog	Phvul.006G052200	-1.59146	7.47001e-05	Vigun06g059300	NA	NA
single copy ortholog	Phvul.006G056900	NA	NA	Vigun06g063000	-0.987867	0.00171989
single copy ortholog	Phvul.006G039600	NA	NA	Vigun10g058514	1.93883	0.362813
single copy ortholog	Phvul.006G161800	0.247558	0.210922	Vigun06g175200	0.0581308	0.70703
single copy ortholog	Phvul.010G046900	NA	NA	Vigun10g013200	0.0679297	0.650264
single copy ortholog	Phvul.003G290500	0.6236	1.01253e-05	Vigun03g164600	-0.318691	0.91211
single copy ortholog	Phvul.006G056200	-0.397597	0.167901	Vigun06g062400	-0.727945	0.843151
single copy ortholog	Phvul.006G056100	-0.357006	0.994408	Vigun06g062300	-1.95361	0.305971
single copy ortholog	Phvul.003G088400	NA	NA	Vigun03g437200	-0.758481	0.357382
single copy ortholog	Phvul.006G136000	0.23683	0.597694	Vigun06g148200	NA	NA
single copy ortholog	Phvul.006G011300	0.251804	0.0495385	Vigun06g013700	-0.196112	0.193357
single copy ortholog	Phvul.006G011200	-0.760823	9.97693e-06	Vigun06g013800	-0.360248	0.0405719
single copy ortholog	Phvul.006G164300	1.3282	0.189076	Vigun06g177400	NA	NA
single copy ortholog	Phvul.003G082800	0.147316	0.60905	Vigun03g442500	NA	NA
single copy ortholog	Phvul.006G037600	0.378674	0.0332081	Vigun06g044600	-0.0214251	0.942507
single copy ortholog	Phvul.006G040500	-0.965548	0.115678	Vigun06g047300	NA	NA
single copy ortholog	Phvul.007G249400	NA	NA	Vigun07g037000	-0.258618	0.353955
single copy ortholog	Phvul.007G197300	1.15429	1.47083e-06	Vigun07g144300	NA	NA
single copy ortholog	Phvul.006G089200	NA	NA	Vigun06g099400	0.739836	0.00172549
single copy ortholog	Phvul.006G106300	-0.796376	0.000379937	Vigun06g117300	-0.568015	0.0221869
single copy ortholog	Phvul.006G106400	NA	NA	Vigun06g117400	-0.0946581	0.690202
single copy ortholog	Phvul.006G092500	1.12166	8.0881e-08	Vigun06g102900	NA	NA
single copy ortholog	Phvul.007G157800	0.268552	0.0445886	Vigun07g085400	NA	NA
single copy ortholog	Phvul.006G132700	0.633148	9.76005e-07	Vigun06g144100	0.162726	0.307753
single copy ortholog	Phvul.003G089600	-1.87469	1.28713e-05	Vigun03g435800	-0.685441	0.00481325
single copy ortholog	Phvul.006G133700	0.044159	0.718516	Vigun06g145100	0.662898	0.0341883
single copy ortholog	Phvul.003G111400	-0.166558	0.452351	Vigun03g416400	-0.720076	0.0291253
single copy ortholog	Phvul.003G083500	-0.512053	0.000231493	Vigun03g441900	-0.293447	0.374359
single copy ortholog	Phvul.006G143600	0.188677	0.109489	Vigun06g155400	-0.302734	0.0313048
single copy ortholog	Phvul.003G112800	0.043688	0.782462	Vigun03g415400	0.325348	0.295868
single copy ortholog	Phvul.006G117000	-0.84818	0.00116125	Vigun06g128200	0.0363622	0.866441
single copy ortholog	Phvul.006G144400	-2.24791	0.149271	Vigun09g103533	NA	NA
single copy ortholog	Phvul.003G082700	0.15818	0.141532	Vigun03g442600	-0.61271	0.0015292
single copy ortholog	Phvul.006G005400	2.02289	0.000109797	Vigun06g006100	NA	NA
single copy ortholog	Phvul.006G005500	-0.180249	0.356043	Vigun06g005900	-0.824471	0.00256981
single copy ortholog	Phvul.006G139700	0.762076	0.167673	Vigun06g151600	-1.92986	0.0140398
single copy ortholog	Phvul.006G151500	2.26014	1.69924e-05	Vigun06g163900	2.36587	0.00795181
single copy ortholog	Phvul.003G076600	NA	NA	Vigun03g448700	4.0722	0.0212119
[truncated: 22,735 more rows]
